# Supplementary material for: Electrolyte droplet spraying in H2 bubbles during water electrolysis under normal and microgravity conditions
Source: Nat Commun. 2025 May 16;16:4580. doi: 10.1038/s41467-025-59762-7 (PMC12084577; doi:10.1038/s41467-025-59762-7)
Supplement: Supplementary file 15 — Source Data [file 41467_2025_59762_MOESM15_ESM.xlsx]

## Sheet: Fig2a
	Hydrogen Evolution Reaction at -3 V vs Ag/AgCl				Hydrogen Evolution Reaction at -7 V vs Ag/AgCl
	Time, s	Dimensionless time	Current, mA		Time, s	Dimensionless time	Current, mA
	0	0	-0.5091		0	0	-2.20367
	0.001	0.00296	-0.4788		0.0025	0.00152	-2.12433
	0.002	0.00592	-0.4629		0.005	0.00305	-1.95587
	0.003	0.00888	-0.4791		0.0075	0.00457	-1.80328
	0.004	0.01183	-0.4691		0.01	0.0061	-1.70868
	0.005	0.01479	-0.441		0.0125	0.00762	-1.66565
	0.006	0.01775	-0.4269		0.015	0.00915	-1.57166
	0.007	0.02071	-0.4167		0.0175	0.01067	-1.55365
	0.008	0.02367	-0.4053		0.02	0.0122	-1.49017
	0.009	0.02663	-0.3935		0.0225	0.01372	-1.46362
	0.01	0.02959	-0.387		0.025	0.01524	-1.43311
	0.011	0.03254	-0.3838		0.0275	0.01677	-1.40137
	0.012	0.0355	-0.376		0.03	0.01829	-1.36658
	0.013	0.03846	-0.3749		0.0325	0.01982	-1.3855
	0.014	0.04142	-0.3724		0.035	0.02134	-1.35284
	0.015	0.04438	-0.367		0.0375	0.02287	-1.31561
	0.016	0.04734	-0.357		0.04	0.02439	-1.27869
	0.017	0.0503	-0.3574		0.0425	0.02591	-1.2915
	0.018	0.05325	-0.3535		0.045	0.02744	-1.27289
	0.019	0.05621	-0.3452		0.0475	0.02896	-1.25275
	0.02	0.05917	-0.3421		0.05	0.03049	-1.21246
	0.021	0.06213	-0.3381		0.0525	0.03201	-1.22864
	0.022	0.06509	-0.3377		0.055	0.03354	-1.21613
	0.023	0.06805	-0.3386		0.0575	0.03506	-1.21063
	0.024	0.07101	-0.3349		0.06	0.03659	-1.19415
	0.025	0.07396	-0.3286		0.0625	0.03811	-1.19934
	0.026	0.07692	-0.3265		0.065	0.03963	-1.19507
	0.027	0.07988	-0.3239		0.0675	0.04116	-1.15051
	0.028	0.08284	-0.3269		0.07	0.04268	-1.15326
	0.029	0.0858	-0.3222		0.0725	0.04421	-1.16028
	0.03	0.08876	-0.324		0.075	0.04573	-1.14685
	0.031	0.09172	-0.3183		0.0775	0.04726	-1.13495
	0.032	0.09467	-0.3176		0.08	0.04878	-1.12854
	0.033	0.09763	-0.3203		0.0825	0.0503	-1.12915
	0.034	0.10059	-0.3188		0.085	0.05183	-1.11664
	0.035	0.10355	-0.3124		0.0875	0.05335	-1.12732
	0.036	0.10651	-0.3188		0.09	0.05488	-1.11115
	0.037	0.10947	-0.3186		0.0925	0.0564	-1.10596
	0.038	0.11243	-0.3161		0.095	0.05793	-1.09833
	0.039	0.11538	-0.3196		0.0975	0.05945	-1.10504
	0.04	0.11834	-0.3174		0.1	0.06098	-1.06628
	0.041	0.1213	-0.31		0.1025	0.0625	-1.07483
	0.042	0.12426	-0.3102		0.105	0.06402	-1.07788
	0.043	0.12722	-0.3127		0.1075	0.06555	-1.06506
	0.044	0.13018	-0.3092		0.11	0.06707	-1.07605
	0.045	0.13314	-0.3051		0.1125	0.0686	-1.06171
	0.046	0.13609	-0.3033		0.115	0.07012	-1.06628
	0.047	0.13905	-0.3032		0.1175	0.07165	-1.05621
	0.048	0.14201	-0.3055		0.12	0.07317	-1.05194
	0.049	0.14497	-0.2993		0.1225	0.0747	-1.03577
	0.05	0.14793	-0.2971		0.125	0.07622	-1.03546
	0.051	0.15089	-0.3001		0.1275	0.07774	-1.03394
	0.052	0.15385	-0.3009		0.13	0.07927	-1.0318
	0.053	0.1568	-0.3025		0.1325	0.08079	-1.02478
	0.054	0.15976	-0.3018		0.135	0.08232	-1.02783
	0.055	0.16272	-0.2983		0.1375	0.08384	-1.01501
	0.056	0.16568	-0.3041		0.14	0.08537	-1.01257
	0.057	0.16864	-0.2988		0.1425	0.08689	-0.99548
	0.058	0.1716	-0.2982		0.145	0.08841	-1.00555
	0.059	0.17456	-0.2976		0.1475	0.08994	-0.98633
	0.06	0.17751	-0.2962		0.15	0.09146	-0.98297
	0.061	0.18047	-0.2889		0.1525	0.09299	-0.99304
	0.062	0.18343	-0.3047		0.155	0.09451	-0.98785
	0.063	0.18639	-0.3029		0.1575	0.09604	-0.98114
	0.064	0.18935	-0.2963		0.16	0.09756	-0.96863
	0.065	0.19231	-0.2959		0.1625	0.09909	-0.97656
	0.066	0.19527	-0.2946		0.165	0.10061	-0.97992
	0.067	0.19822	-0.2939		0.1675	0.10213	-0.95581
	0.068	0.20118	-0.2968		0.17	0.10366	-0.95734
	0.069	0.20414	-0.2959		0.1725	0.10518	-0.95123
	0.07	0.2071	-0.294		0.175	0.10671	-0.95367
	0.071	0.21006	-0.2896		0.1775	0.10823	-0.94635
	0.072	0.21302	-0.2975		0.18	0.10976	-0.95093
	0.073	0.21598	-0.291		0.1825	0.11128	-0.95093
	0.074	0.21893	-0.2889		0.185	0.1128	-0.94086
	0.075	0.22189	-0.2899		0.1875	0.11433	-0.93964
	0.076	0.22485	-0.2838		0.19	0.11585	-0.93994
	0.077	0.22781	-0.2873		0.1925	0.11738	-0.92468
	0.078	0.23077	-0.2934		0.195	0.1189	-0.90759
	0.079	0.23373	-0.2885		0.1975	0.12043	-0.9198
	0.08	0.23669	-0.2859		0.2	0.12195	-0.92468
	0.081	0.23964	-0.2902		0.2025	0.12348	-0.92041
	0.082	0.2426	-0.2861		0.205	0.125	-0.90515
	0.083	0.24556	-0.287		0.2075	0.12652	-0.89386
	0.084	0.24852	-0.2863		0.21	0.12805	-0.9079
	0.085	0.25148	-0.2858		0.2125	0.12957	-0.89142
	0.086	0.25444	-0.2885		0.215	0.1311	-0.90698
	0.087	0.2574	-0.2865		0.2175	0.13262	-0.89783
	0.088	0.26036	-0.2915		0.22	0.13415	-0.8963
	0.089	0.26331	-0.2917		0.2225	0.13567	-0.8844
	0.09	0.26627	-0.2874		0.225	0.1372	-0.89325
	0.091	0.26923	-0.2855		0.2275	0.13872	-0.88867
	0.092	0.27219	-0.2868		0.23	0.14024	-0.89172
	0.093	0.27515	-0.2815		0.2325	0.14177	-0.88715
	0.094	0.27811	-0.2821		0.235	0.14329	-0.89722
	0.095	0.28107	-0.283		0.2375	0.14482	-0.88196
	0.096	0.28402	-0.2848		0.24	0.14634	-0.88562
	0.097	0.28698	-0.2815		0.2425	0.14787	-0.89294
	0.098	0.28994	-0.2819		0.245	0.14939	-0.88318
	0.099	0.2929	-0.2867		0.2475	0.15091	-0.88776
	0.1	0.29586	-0.2905		0.25	0.15244	-0.88837
	0.101	0.29882	-0.2844		0.2525	0.15396	-0.87769
	0.102	0.30178	-0.2824		0.255	0.15549	-0.87891
	0.103	0.30473	-0.2824		0.2575	0.15701	-0.87738
	0.104	0.30769	-0.286		0.26	0.15854	-0.86945
	0.105	0.31065	-0.2827		0.2625	0.16006	-0.867
	0.106	0.31361	-0.2819		0.265	0.16159	-0.8725
	0.107	0.31657	-0.2872		0.2675	0.16311	-0.86639
	0.108	0.31953	-0.286		0.27	0.16463	-0.87433
	0.109	0.32249	-0.2832		0.2725	0.16616	-0.85602
	0.11	0.32544	-0.282		0.275	0.16768	-0.87891
	0.111	0.3284	-0.2814		0.2775	0.16921	-0.87219
	0.112	0.33136	-0.2862		0.28	0.17073	-0.86182
	0.113	0.33432	-0.2837		0.2825	0.17226	-0.85541
	0.114	0.33728	-0.2827		0.285	0.17378	-0.86548
	0.115	0.34024	-0.2819		0.2875	0.1753	-0.86029
	0.116	0.3432	-0.2831		0.29	0.17683	-0.85754
	0.117	0.34615	-0.2861		0.2925	0.17835	-0.86273
	0.118	0.34911	-0.283		0.295	0.17988	-0.85449
	0.119	0.35207	-0.2798		0.2975	0.1814	-0.85022
	0.12	0.35503	-0.2852		0.3	0.18293	-0.85236
	0.121	0.35799	-0.2827		0.3025	0.18445	-0.84229
	0.122	0.36095	-0.284		0.305	0.18598	-0.85907
	0.123	0.36391	-0.2782		0.3075	0.1875	-0.8432
	0.124	0.36686	-0.2828		0.31	0.18902	-0.85571
	0.125	0.36982	-0.2831		0.3125	0.19055	-0.84167
	0.126	0.37278	-0.2821		0.315	0.19207	-0.85052
	0.127	0.37574	-0.2875		0.3175	0.1936	-0.83954
	0.128	0.3787	-0.2848		0.32	0.19512	-0.84534
	0.129	0.38166	-0.2837		0.3225	0.19665	-0.84656
	0.13	0.38462	-0.2842		0.325	0.19817	-0.83862
	0.131	0.38757	-0.2845		0.3275	0.1997	-0.83832
	0.132	0.39053	-0.2787		0.33	0.20122	-0.84076
	0.133	0.39349	-0.2845		0.3325	0.20274	-0.849
	0.134	0.39645	-0.2834		0.335	0.20427	-0.84473
	0.135	0.39941	-0.2863		0.3375	0.20579	-0.83344
	0.136	0.40237	-0.2805		0.34	0.20732	-0.83923
	0.137	0.40533	-0.2818		0.3425	0.20884	-0.83832
	0.138	0.40828	-0.279		0.345	0.21037	-0.83496
	0.139	0.41124	-0.2828		0.3475	0.21189	-0.84076
	0.14	0.4142	-0.282		0.35	0.21341	-0.84808
	0.141	0.41716	-0.2822		0.3525	0.21494	-0.8316
	0.142	0.42012	-0.2789		0.355	0.21646	-0.83313
	0.143	0.42308	-0.279		0.3575	0.21799	-0.82428
	0.144	0.42604	-0.2819		0.36	0.21951	-0.83374
	0.145	0.42899	-0.2845		0.3625	0.22104	-0.8374
	0.146	0.43195	-0.2834		0.365	0.22256	-0.83771
	0.147	0.43491	-0.2824		0.3675	0.22409	-0.83618
	0.148	0.43787	-0.2816		0.37	0.22561	-0.82733
	0.149	0.44083	-0.2795		0.3725	0.22713	-0.83801
	0.15	0.44379	-0.2801		0.375	0.22866	-0.84381
	0.151	0.44675	-0.2843		0.3775	0.23018	-0.82855
	0.152	0.4497	-0.2824		0.38	0.23171	-0.83344
	0.153	0.45266	-0.2775		0.3825	0.23323	-0.82672
	0.154	0.45562	-0.2796		0.385	0.23476	-0.82275
	0.155	0.45858	-0.2834		0.3875	0.23628	-0.82825
	0.156	0.46154	-0.2805		0.39	0.2378	-0.81573
	0.157	0.4645	-0.2809		0.3925	0.23933	-0.82001
	0.158	0.46746	-0.2816		0.395	0.24085	-0.82397
	0.159	0.47041	-0.282		0.3975	0.24238	-0.82947
	0.16	0.47337	-0.2846		0.4	0.2439	-0.82092
	0.161	0.47633	-0.2821		0.4025	0.24543	-0.82947
	0.162	0.47929	-0.2806		0.405	0.24695	-0.82733
	0.163	0.48225	-0.2803		0.4075	0.24848	-0.82825
	0.164	0.48521	-0.2835		0.41	0.25	-0.83374
	0.165	0.48817	-0.2796		0.4125	0.25152	-0.82123
	0.166	0.49112	-0.2815		0.415	0.25305	-0.83099
	0.167	0.49408	-0.2825		0.4175	0.25457	-0.81451
	0.168	0.49704	-0.2831		0.42	0.2561	-0.81085
	0.169	0.5	-0.2818		0.4225	0.25762	-0.82977
	0.17	0.50296	-0.2826		0.425	0.25915	-0.8136
	0.171	0.50592	-0.2894		0.4275	0.26067	-0.83832
	0.172	0.50888	-0.2849		0.43	0.2622	-0.82123
	0.173	0.51183	-0.2805		0.4325	0.26372	-0.82611
	0.174	0.51479	-0.2815		0.435	0.26524	-0.82733
	0.175	0.51775	-0.2846		0.4375	0.26677	-0.81268
	0.176	0.52071	-0.2812		0.44	0.26829	-0.81635
	0.177	0.52367	-0.2757		0.4425	0.26982	-0.81879
	0.178	0.52663	-0.2732		0.445	0.27134	-0.81299
	0.179	0.52959	-0.2802		0.4475	0.27287	-0.80841
	0.18	0.53254	-0.2845		0.45	0.27439	-0.81238
	0.181	0.5355	-0.2829		0.4525	0.27591	-0.81116
	0.182	0.53846	-0.279		0.455	0.27744	-0.82458
	0.183	0.54142	-0.2883		0.4575	0.27896	-0.82001
	0.184	0.54438	-0.2871		0.46	0.28049	-0.8136
	0.185	0.54734	-0.2826		0.4625	0.28201	-0.83191
	0.186	0.5503	-0.2833		0.465	0.28354	-0.81879
	0.187	0.55325	-0.2849		0.4675	0.28506	-0.802
	0.188	0.55621	-0.2855		0.47	0.28659	-0.79651
	0.189	0.55917	-0.2839		0.4725	0.28811	-0.81268
	0.19	0.56213	-0.2791		0.475	0.28963	-0.80505
	0.191	0.56509	-0.2822		0.4775	0.29116	-0.80841
	0.192	0.56805	-0.2831		0.48	0.29268	-0.81787
	0.193	0.57101	-0.285		0.4825	0.29421	-0.81299
	0.194	0.57396	-0.2884		0.485	0.29573	-0.8078
	0.195	0.57692	-0.2826		0.4875	0.29726	-0.79926
	0.196	0.57988	-0.2811		0.49	0.29878	-0.81848
	0.197	0.58284	-0.2881		0.4925	0.3003	-0.82031
	0.198	0.5858	-0.2862		0.495	0.30183	-0.80811
	0.199	0.58876	-0.2929		0.4975	0.30335	-0.80231
	0.2	0.59172	-0.288		0.5	0.30488	-0.81177
	0.201	0.59467	-0.2805		0.5025	0.3064	-0.80963
	0.202	0.59763	-0.2793		0.505	0.30793	-0.8075
	0.203	0.60059	-0.2822		0.5075	0.30945	-0.82489
	0.204	0.60355	-0.2852		0.51	0.31098	-0.81421
	0.205	0.60651	-0.2856		0.5125	0.3125	-0.80017
	0.206	0.60947	-0.284		0.515	0.31402	-0.80658
	0.207	0.61243	-0.2879		0.5175	0.31555	-0.81055
	0.208	0.61538	-0.2876		0.52	0.31707	-0.81726
	0.209	0.61834	-0.2872		0.5225	0.3186	-0.80536
	0.21	0.6213	-0.2879		0.525	0.32012	-0.80719
	0.211	0.62426	-0.2909		0.5275	0.32165	-0.82062
	0.212	0.62722	-0.292		0.53	0.32317	-0.80536
	0.213	0.63018	-0.2918		0.5325	0.3247	-0.8136
	0.214	0.63314	-0.2851		0.535	0.32622	-0.81848
	0.215	0.63609	-0.2863		0.5375	0.32774	-0.81238
	0.216	0.63905	-0.2854		0.54	0.32927	-0.80627
	0.217	0.64201	-0.2863		0.5425	0.33079	-0.81085
	0.218	0.64497	-0.291		0.545	0.33232	-0.80292
	0.219	0.64793	-0.2904		0.5475	0.33384	-0.80902
	0.22	0.65089	-0.2889		0.55	0.33537	-0.8017
	0.221	0.65385	-0.2911		0.5525	0.33689	-0.82825
	0.222	0.6568	-0.286		0.555	0.33841	-0.79346
	0.223	0.65976	-0.2844		0.5575	0.33994	-0.8197
	0.224	0.66272	-0.2868		0.56	0.34146	-0.80078
	0.225	0.66568	-0.288		0.5625	0.34299	-0.81146
	0.226	0.66864	-0.2879		0.565	0.34451	-0.79651
	0.227	0.6716	-0.2949		0.5675	0.34604	-0.81543
	0.228	0.67456	-0.2925		0.57	0.34756	-0.81635
	0.229	0.67751	-0.2984		0.5725	0.34909	-0.81085
	0.23	0.68047	-0.2884		0.575	0.35061	-0.80261
	0.231	0.68343	-0.2837		0.5775	0.35213	-0.80933
	0.232	0.68639	-0.2876		0.58	0.35366	-0.80322
	0.233	0.68935	-0.2907		0.5825	0.35518	-0.79926
	0.234	0.69231	-0.2917		0.585	0.35671	-0.8078
	0.235	0.69527	-0.2911		0.5875	0.35823	-0.80536
	0.236	0.69822	-0.2905		0.59	0.35976	-0.8139
	0.237	0.70118	-0.2951		0.5925	0.36128	-0.81512
	0.238	0.70414	-0.2958		0.595	0.3628	-0.81329
	0.239	0.7071	-0.2946		0.5975	0.36433	-0.80261
	0.24	0.71006	-0.2932		0.6	0.36585	-0.82306
	0.241	0.71302	-0.2926		0.6025	0.36738	-0.8075
	0.242	0.71598	-0.2956		0.605	0.3689	-0.81207
	0.243	0.71893	-0.2976		0.6075	0.37043	-0.81055
	0.244	0.72189	-0.2902		0.61	0.37195	-0.80658
	0.245	0.72485	-0.2877		0.6125	0.37348	-0.82703
	0.246	0.72781	-0.2886		0.615	0.375	-0.80841
	0.247	0.73077	-0.2962		0.6175	0.37652	-0.81665
	0.248	0.73373	-0.2988		0.62	0.37805	-0.80475
	0.249	0.73669	-0.3032		0.6225	0.37957	-0.80963
	0.25	0.73964	-0.2927		0.625	0.3811	-0.82458
	0.251	0.7426	-0.2943		0.6275	0.38262	-0.80688
	0.252	0.74556	-0.2983		0.63	0.38415	-0.80933
	0.253	0.74852	-0.2987		0.6325	0.38567	-0.80994
	0.254	0.75148	-0.2996		0.635	0.3872	-0.80688
	0.255	0.75444	-0.3035		0.6375	0.38872	-0.82123
	0.256	0.7574	-0.2998		0.64	0.39024	-0.81757
	0.257	0.76036	-0.2955		0.6425	0.39177	-0.82306
	0.258	0.76331	-0.2922		0.645	0.39329	-0.82153
	0.259	0.76627	-0.2985		0.6475	0.39482	-0.81726
	0.26	0.76923	-0.2923		0.65	0.39634	-0.83069
	0.261	0.77219	-0.2902		0.6525	0.39787	-0.81573
	0.262	0.77515	-0.3015		0.655	0.39939	-0.81757
	0.263	0.77811	-0.3054		0.6575	0.40091	-0.82306
	0.264	0.78107	-0.3025		0.66	0.40244	-0.80444
	0.265	0.78402	-0.3049		0.6625	0.40396	-0.81329
	0.266	0.78698	-0.3028		0.665	0.40549	-0.81543
	0.267	0.78994	-0.3048		0.6675	0.40701	-0.81421
	0.268	0.7929	-0.3034		0.67	0.40854	-0.83405
	0.269	0.79586	-0.3086		0.6725	0.41006	-0.82642
	0.27	0.79882	-0.3088		0.675	0.41159	-0.81848
	0.271	0.80178	-0.3032		0.6775	0.41311	-0.82092
	0.272	0.80473	-0.3098		0.68	0.41463	-0.83069
	0.273	0.80769	-0.3057		0.6825	0.41616	-0.81757
	0.274	0.81065	-0.3038		0.685	0.41768	-0.80566
	0.275	0.81361	-0.3026		0.6875	0.41921	-0.82916
	0.276	0.81657	-0.3032		0.69	0.42073	-0.81696
	0.277	0.81953	-0.3004		0.6925	0.42226	-0.83557
	0.278	0.82249	-0.3025		0.695	0.42378	-0.80597
	0.279	0.82544	-0.3046		0.6975	0.4253	-0.8313
	0.28	0.8284	-0.3021		0.7	0.42683	-0.81238
	0.281	0.83136	-0.3087		0.7025	0.42835	-0.81543
	0.282	0.83432	-0.3101		0.705	0.42988	-0.82031
	0.283	0.83728	-0.305		0.7075	0.4314	-0.82092
	0.284	0.84024	-0.3099		0.71	0.43293	-0.82855
	0.285	0.8432	-0.3051		0.7125	0.43445	-0.82458
	0.286	0.84615	-0.3173		0.715	0.43598	-0.81604
	0.287	0.84911	-0.3175		0.7175	0.4375	-0.8197
	0.288	0.85207	-0.3221		0.72	0.43902	-0.81482
	0.289	0.85503	-0.3251		0.7225	0.44055	-0.81665
	0.29	0.85799	-0.3192		0.725	0.44207	-0.81573
	0.291	0.86095	-0.3122		0.7275	0.4436	-0.80658
	0.292	0.86391	-0.3145		0.73	0.44512	-0.8194
	0.293	0.86686	-0.3089		0.7325	0.44665	-0.83191
	0.294	0.86982	-0.3113		0.735	0.44817	-0.81848
	0.295	0.87278	-0.3095		0.7375	0.4497	-0.81726
	0.296	0.87574	-0.308		0.74	0.45122	-0.81604
	0.297	0.8787	-0.3156		0.7425	0.45274	-0.8374
	0.298	0.88166	-0.3219		0.745	0.45427	-0.82916
	0.299	0.88462	-0.3258		0.7475	0.45579	-0.82703
	0.3	0.88757	-0.3283		0.75	0.45732	-0.83191
	0.301	0.89053	-0.3255		0.7525	0.45884	-0.82428
	0.302	0.89349	-0.3309		0.755	0.46037	-0.82367
	0.303	0.89645	-0.3357		0.7575	0.46189	-0.82947
	0.304	0.89941	-0.3299		0.76	0.46341	-0.82062
	0.305	0.90237	-0.3313		0.7625	0.46494	-0.83435
	0.306	0.90533	-0.3298		0.765	0.46646	-0.82764
	0.307	0.90828	-0.3253		0.7675	0.46799	-0.82306
	0.308	0.91124	-0.3241		0.77	0.46951	-0.8371
	0.309	0.9142	-0.3235		0.7725	0.47104	-0.83099
	0.31	0.91716	-0.3306		0.775	0.47256	-0.84198
	0.311	0.92012	-0.3263		0.7775	0.47409	-0.83771
	0.312	0.92308	-0.3399		0.78	0.47561	-0.82672
	0.313	0.92604	-0.3386		0.7825	0.47713	-0.83405
	0.314	0.92899	-0.3343		0.785	0.47866	-0.82825
	0.315	0.93195	-0.3453		0.7875	0.48018	-0.83649
	0.316	0.93491	-0.3448		0.79	0.48171	-0.84015
	0.317	0.93787	-0.3483		0.7925	0.48323	-0.8374
	0.318	0.94083	-0.3621		0.795	0.48476	-0.82184
	0.319	0.94379	-0.3619		0.7975	0.48628	-0.84839
	0.32	0.94675	-0.3656		0.8	0.4878	-0.8316
	0.321	0.9497	-0.3759		0.8025	0.48933	-0.82703
	0.322	0.95266	-0.3719		0.805	0.49085	-0.8374
	0.323	0.95562	-0.3754		0.8075	0.49238	-0.83069
	0.324	0.95858	-0.3872		0.81	0.4939	-0.83832
	0.325	0.96154	-0.3864		0.8125	0.49543	-0.82764
	0.326	0.9645	-0.3891		0.815	0.49695	-0.8374
	0.327	0.96746	-0.3848		0.8175	0.49848	-0.83862
	0.328	0.97041	-0.3889		0.82	0.5	-0.84625
	0.329	0.97337	-0.3998		0.8225	0.50152	-0.82611
	0.33	0.97633	-0.4124		0.825	0.50305	-0.82642
	0.331	0.97929	-0.4039		0.8275	0.50457	-0.83588
	0.332	0.98225	-0.4251		0.83	0.5061	-0.83771
	0.333	0.98521	-0.407		0.8325	0.50762	-0.83466
	0.334	0.98817	-0.4224		0.835	0.50915	-0.84351
	0.335	0.99112	-0.4504		0.8375	0.51067	-0.82642
	0.336	0.99408	-0.4731		0.84	0.5122	-0.84625
	0.337	0.99704	-0.4859		0.8425	0.51372	-0.83313
	0.338	1	-0.5077		0.845	0.51524	-0.84045
					0.8475	0.51677	-0.84137
					0.85	0.51829	-0.84991
					0.8525	0.51982	-0.83801
					0.855	0.52134	-0.85114
					0.8575	0.52287	-0.84503
					0.86	0.52439	-0.83313
					0.8625	0.52591	-0.8429
					0.865	0.52744	-0.83527
					0.8675	0.52896	-0.84869
					0.87	0.53049	-0.85083
					0.8725	0.53201	-0.84473
					0.875	0.53354	-0.84106
					0.8775	0.53506	-0.85297
					0.88	0.53659	-0.83801
					0.8825	0.53811	-0.85236
					0.885	0.53963	-0.85266
					0.8875	0.54116	-0.85144
					0.89	0.54268	-0.85297
					0.8925	0.54421	-0.86975
					0.895	0.54573	-0.84412
					0.8975	0.54726	-0.8728
					0.9	0.54878	-0.85114
					0.9025	0.5503	-0.86243
					0.905	0.55183	-0.84015
					0.9075	0.55335	-0.85175
					0.91	0.55488	-0.85907
					0.9125	0.5564	-0.85327
					0.915	0.55793	-0.86304
					0.9175	0.55945	-0.85724
					0.92	0.56098	-0.85327
					0.9225	0.5625	-0.86243
					0.925	0.56402	-0.86365
					0.9275	0.56555	-0.85419
					0.93	0.56707	-0.8667
					0.9325	0.5686	-0.8609
					0.935	0.57012	-0.85114
					0.9375	0.57165	-0.87067
					0.94	0.57317	-0.8493
					0.9425	0.5747	-0.86578
					0.945	0.57622	-0.86426
					0.9475	0.57774	-0.86456
					0.95	0.57927	-0.86945
					0.9525	0.58079	-0.87006
					0.955	0.58232	-0.87311
					0.9575	0.58384	-0.86853
					0.96	0.58537	-0.87433
					0.9625	0.58689	-0.8786
					0.965	0.58841	-0.86914
					0.9675	0.58994	-0.87097
					0.97	0.59146	-0.87982
					0.9725	0.59299	-0.85938
					0.975	0.59451	-0.8844
					0.9775	0.59604	-0.87219
					0.98	0.59756	-0.87311
					0.9825	0.59909	-0.88074
					0.985	0.60061	-0.87646
					0.9875	0.60213	-0.87067
					0.99	0.60366	-0.88379
					0.9925	0.60518	-0.87128
					0.995	0.60671	-0.87585
					0.9975	0.60823	-0.87585
					1	0.60976	-0.87006
					1.0025	0.61128	-0.88074
					1.005	0.6128	-0.88501
					1.0075	0.61433	-0.8844
					1.01	0.61585	-0.8786
					1.0125	0.61738	-0.8847
					1.015	0.6189	-0.89111
					1.0175	0.62043	-0.88287
					1.02	0.62195	-0.88196
					1.0225	0.62348	-0.88745
					1.025	0.625	-0.8902
					1.0275	0.62652	-0.8844
					1.03	0.62805	-0.89722
					1.0325	0.62957	-0.87982
					1.035	0.6311	-0.90332
					1.0375	0.63262	-0.88409
					1.04	0.63415	-0.89813
					1.0425	0.63567	-0.90607
					1.045	0.6372	-0.89386
					1.0475	0.63872	-0.88562
					1.05	0.64024	-0.89844
					1.0525	0.64177	-0.90149
					1.055	0.64329	-0.89539
					1.0575	0.64482	-0.9021
					1.06	0.64634	-0.89874
					1.0625	0.64787	-0.89539
					1.065	0.64939	-0.9082
					1.0675	0.65091	-0.89844
					1.07	0.65244	-0.90118
					1.0725	0.65396	-0.89935
					1.075	0.65549	-0.92102
					1.0775	0.65701	-0.90698
					1.08	0.65854	-0.9137
					1.0825	0.66006	-0.91095
					1.085	0.66159	-0.90088
					1.0875	0.66311	-0.9137
					1.09	0.66463	-0.91888
					1.0925	0.66616	-0.92224
					1.095	0.66768	-0.9082
					1.0975	0.66921	-0.92041
					1.1	0.67073	-0.92834
					1.1025	0.67226	-0.90851
					1.105	0.67378	-0.91309
					1.1075	0.6753	-0.91675
					1.11	0.67683	-0.92407
					1.1125	0.67835	-0.914
					1.115	0.67988	-0.93018
					1.1175	0.6814	-0.94177
					1.12	0.68293	-0.92163
					1.1225	0.68445	-0.92926
					1.125	0.68598	-0.93353
					1.1275	0.6875	-0.92865
					1.13	0.68902	-0.91675
					1.1325	0.69055	-0.92529
					1.135	0.69207	-0.94391
					1.1375	0.6936	-0.93506
					1.14	0.69512	-0.9314
					1.1425	0.69665	-0.94055
					1.145	0.69817	-0.93048
					1.1475	0.6997	-0.93903
					1.15	0.70122	-0.94086
					1.1525	0.70274	-0.93689
					1.155	0.70427	-0.94208
					1.1575	0.70579	-0.94391
					1.16	0.70732	-0.93231
					1.1625	0.70884	-0.94849
					1.165	0.71037	-0.94177
					1.1675	0.71189	-0.94818
					1.17	0.71341	-0.94452
					1.1725	0.71494	-0.96039
					1.175	0.71646	-0.95551
					1.1775	0.71799	-0.93414
					1.18	0.71951	-0.9494
					1.1825	0.72104	-0.95947
					1.185	0.72256	-0.95581
					1.1875	0.72409	-0.96252
					1.19	0.72561	-0.95428
					1.1925	0.72713	-0.96161
					1.195	0.72866	-0.95917
					1.1975	0.73018	-0.95581
					1.2	0.73171	-0.95581
					1.2025	0.73323	-0.95978
					1.205	0.73476	-0.96252
					1.2075	0.73628	-0.95398
					1.21	0.7378	-0.96558
					1.2125	0.73933	-0.96954
					1.215	0.74085	-0.95612
					1.2175	0.74238	-0.96191
					1.22	0.7439	-0.98145
					1.2225	0.74543	-0.97809
					1.225	0.74695	-0.97778
					1.2275	0.74848	-0.98358
					1.23	0.75	-0.97809
					1.2325	0.75152	-0.96375
					1.235	0.75305	-0.97168
					1.2375	0.75457	-0.98083
					1.24	0.7561	-0.99335
					1.2425	0.75762	-0.99731
					1.245	0.75915	-0.97565
					1.2475	0.76067	-0.99548
					1.25	0.7622	-1.00464
					1.2525	0.76372	-0.99915
					1.255	0.76524	-0.9845
					1.2575	0.76677	-0.95703
					1.26	0.76829	-0.99518
					1.2625	0.76982	-0.98938
					1.265	0.77134	-0.98785
					1.2675	0.77287	-1.00891
					1.27	0.77439	-1.00067
					1.2725	0.77591	-0.99091
					1.275	0.77744	-0.99152
					1.2775	0.77896	-0.99426
					1.28	0.78049	-0.99182
					1.2825	0.78201	-0.99701
					1.285	0.78354	-0.99884
					1.2875	0.78506	-1.00189
					1.29	0.78659	-1.00098
					1.2925	0.78811	-1.00983
					1.295	0.78963	-1.00891
					1.2975	0.79116	-1.01501
					1.3	0.79268	-1.00952
					1.3025	0.79421	-1.02386
					1.305	0.79573	-1.00861
					1.3075	0.79726	-1.00159
					1.31	0.79878	-1.02936
					1.3125	0.8003	-1.03088
					1.315	0.80183	-1.0202
					1.3175	0.80335	-1.04584
					1.32	0.80488	-1.02753
					1.3225	0.8064	-1.00739
					1.325	0.80793	-1.01929
					1.3275	0.80945	-1.0376
					1.33	0.81098	-1.00891
					1.3325	0.8125	-1.03577
					1.335	0.81402	-1.02448
					1.3375	0.81555	-1.03668
					1.34	0.81707	-1.03302
					1.3425	0.8186	-1.01715
					1.345	0.82012	-1.05286
					1.3475	0.82165	-1.0379
					1.35	0.82317	-1.03149
					1.3525	0.8247	-1.04889
					1.355	0.82622	-1.04492
					1.3575	0.82774	-1.04492
					1.36	0.82927	-1.03943
					1.3625	0.83079	-1.0611
					1.365	0.83232	-1.07391
					1.3675	0.83384	-1.03516
					1.37	0.83537	-1.02875
					1.3725	0.83689	-1.0434
					1.375	0.83841	-1.06964
					1.3775	0.83994	-1.05988
					1.38	0.84146	-1.03485
					1.3825	0.84299	-1.02783
					1.385	0.84451	-1.07544
					1.3875	0.84604	-1.08643
					1.39	0.84756	-1.06018
					1.3925	0.84909	-1.04279
					1.395	0.85061	-1.05133
					1.3975	0.85213	-1.06903
					1.4	0.85366	-1.05591
					1.4025	0.85518	-1.05072
					1.405	0.85671	-1.06049
					1.4075	0.85823	-1.0672
					1.41	0.85976	-1.06628
					1.4125	0.86128	-1.07208
					1.415	0.8628	-1.07758
					1.4175	0.86433	-1.06995
					1.42	0.86585	-1.05286
					1.4225	0.86738	-1.06506
					1.425	0.8689	-1.07849
					1.4275	0.87043	-1.09283
					1.43	0.87195	-1.07513
					1.4325	0.87348	-1.07483
					1.435	0.875	-1.0611
					1.4375	0.87652	-1.07849
					1.44	0.87805	-1.06232
					1.4425	0.87957	-1.07483
					1.445	0.8811	-1.08887
					1.4475	0.88262	-1.09467
					1.45	0.88415	-1.09467
					1.4525	0.88567	-1.08368
					1.455	0.8872	-1.10077
					1.4575	0.88872	-1.09161
					1.46	0.89024	-1.08398
					1.4625	0.89177	-1.07758
					1.465	0.89329	-1.08826
					1.4675	0.89482	-1.11664
					1.47	0.89634	-1.11572
					1.4725	0.89787	-1.08765
					1.475	0.89939	-1.09955
					1.4775	0.90091	-1.09772
					1.48	0.90244	-1.08734
					1.4825	0.90396	-1.11633
					1.485	0.90549	-1.13159
					1.4875	0.90701	-1.11359
					1.49	0.90854	-1.09863
					1.4925	0.91006	-1.09253
					1.495	0.91159	-1.0907
					1.4975	0.91311	-1.11206
					1.5	0.91463	-1.12335
					1.5025	0.91616	-1.10626
					1.505	0.91768	-1.11511
					1.5075	0.91921	-1.11084
					1.51	0.92073	-1.10413
					1.5125	0.92226	-1.12518
					1.515	0.92378	-1.12152
					1.5175	0.9253	-1.13434
					1.52	0.92683	-1.12183
					1.5225	0.92835	-1.12152
					1.525	0.92988	-1.15875
					1.5275	0.9314	-1.14258
					1.53	0.93293	-1.13922
					1.5325	0.93445	-1.11786
					1.535	0.93598	-1.10657
					1.5375	0.9375	-1.1026
					1.54	0.93902	-1.14838
					1.5425	0.94055	-1.14594
					1.545	0.94207	-1.16699
					1.5475	0.9436	-1.17065
					1.55	0.94512	-1.1554
					1.5525	0.94665	-1.12457
					1.555	0.94817	-1.16302
					1.5575	0.9497	-1.15997
					1.56	0.95122	-1.14594
					1.5625	0.95274	-1.1731
					1.565	0.95427	-1.17859
					1.5675	0.95579	-1.17004
					1.57	0.95732	-1.17645
					1.5725	0.95884	-1.15997
					1.575	0.96037	-1.16241
					1.5775	0.96189	-1.15784
					1.58	0.96341	-1.185
					1.5825	0.96494	-1.20148
					1.585	0.96646	-1.1853
					1.5875	0.96799	-1.20605
					1.59	0.96951	-1.20758
					1.5925	0.97104	-1.19507
					1.595	0.97256	-1.20392
					1.5975	0.97409	-1.2204
					1.6	0.97561	-1.22223
					1.6025	0.97713	-1.2207
					1.605	0.97866	-1.24023
					1.6075	0.98018	-1.25122
					1.61	0.98171	-1.23138
					1.6125	0.98323	-1.26617
					1.615	0.98476	-1.28082
					1.6175	0.98628	-1.3089
					1.62	0.9878	-1.30127
					1.6225	0.98933	-1.31683
					1.625	0.99085	-1.34552
					1.6275	0.99238	-1.37299
					1.63	0.9939	-1.43646
					1.6325	0.99543	-1.54358
					1.635	0.99695	-1.72363
					1.6375	0.99848	-2.19452
					1.64	1	-2.50885

## Sheet: Suppl. Figure 1a
	Hydrogen Evolution Reaction at -4 V vs Pt wire in microgravity environment during Parabolic flight.					The details on the parabolic flight campaign can be found in "Dynamics of single hydrogen bubbles at Pt microelectrodes in microgravity". DOI: 10.1039/d1cp00978h
	Time, s	Current, mA	Applied potential, V vs Pt wire
	-57.1475	-3.78174	-3.9978			The Current over time here covers longer period than that in Supplementray Figure 1.
	-57.145	-3.05267	-3.99872
	-57.1425	-2.69806	-3.99841
	-57.14	-2.48718	-3.99872
	-57.1375	-2.28546	-3.99811
	-57.135	-2.25922	-4.00146
	-57.1325	-2.13257	-3.99689
	-57.13	-2.05658	-3.9975
	-57.1275	-1.99097	-3.99841
	-57.125	-1.93237	-3.99994
	-57.1225	-1.8631	-3.99719
	-57.12	-1.84631	-3.99841
	-57.1175	-1.77887	-3.9975
	-57.115	-1.71997	-3.99841
	-57.1125	-1.69434	-3.99963
	-57.11	-1.68671	-3.9978
	-57.1075	-1.64734	-3.99902
	-57.105	-1.59485	-3.99963
	-57.1025	-1.58203	-3.99841
	-57.1	-1.53168	-3.99963
	-57.0975	-1.50024	-3.99841
	-57.095	-1.51093	-3.99902
	-57.0925	-1.44104	-3.99902
	-57.09	-1.45203	-3.99841
	-57.0875	-1.42975	-3.9975
	-57.085	-1.41327	-3.99841
	-57.0825	-1.40961	-3.99963
	-57.08	-1.37573	-3.99872
	-57.0775	-1.38977	-3.99689
	-57.075	-1.35986	-3.99689
	-57.0725	-1.35498	-3.99811
	-57.07	-1.34613	-3.99719
	-57.0675	-1.31989	-3.99841
	-57.065	-1.28967	-3.99872
	-57.0625	-1.27899	-3.99841
	-57.06	-1.28326	-3.99902
	-57.0575	-1.26831	-3.99902
	-57.055	-1.26923	-3.99872
	-57.0525	-1.25366	-3.99902
	-57.05	-1.26373	-3.99841
	-57.0475	-1.2439	-3.99841
	-57.045	-1.25061	-3.99902
	-57.0425	-1.20789	-3.99872
	-57.04	-1.22803	-3.99811
	-57.0375	-1.22498	-3.99872
	-57.035	-1.21002	-3.99719
	-57.0325	-1.19385	-3.99872
	-57.03	-1.16852	-3.9975
	-57.0275	-1.17889	-3.99872
	-57.025	-1.15509	-3.99841
	-57.0225	-1.16211	-3.99841
	-57.02	-1.1557	-3.99811
	-57.0175	-1.15387	-3.9975
	-57.015	-1.15173	-3.99902
	-57.0125	-1.15356	-3.9975
	-57.01	-1.13708	-3.99872
	-57.0075	-1.13342	-3.99902
	-57.005	-1.12518	-3.99811
	-57.0025	-1.12274	-3.99872
	-57	-1.09192	-3.99933
	-56.9975	-1.12518	-3.99811
	-56.995	-1.09375	-3.99841
	-56.9925	-1.11694	-3.99902
	-56.99	-1.08704	-3.99872
	-56.9875	-1.11603	-3.99841
	-56.985	-1.09467	-3.99902
	-56.9825	-1.08917	-3.99872
	-56.98	-1.08795	-3.99872
	-56.9775	-1.07269	-3.99902
	-56.975	-1.08398	-3.99811
	-56.9725	-1.0849	-3.99872
	-56.97	-1.05988	-3.99872
	-56.9675	-1.05591	-3.99963
	-56.965	-1.04919	-3.99902
	-56.9625	-1.05957	-3.99719
	-56.96	-1.06903	-3.9978
	-56.9575	-1.05377	-3.99872
	-56.955	-1.04614	-3.99872
	-56.9525	-1.04797	-3.99963
	-56.95	-1.04034	-3.99841
	-56.9475	-1.05774	-3.99872
	-56.945	-1.0553	-3.99872
	-56.9425	-1.06812	-3.99994
	-56.94	-1.07361	-3.99841
	-56.9375	-1.0434	-3.99872
	-56.935	-1.0376	-3.99933
	-56.9325	-1.02173	-3.9975
	-56.93	-1.02142	-3.9975
	-56.9275	-1.03333	-3.99902
	-56.925	-1.04584	-3.9978
	-56.9225	-1.05347	-3.99811
	-56.92	-1.01074	-3.99902
	-56.9175	-1.0144	-3.99902
	-56.915	-1.01471	-3.99841
	-56.9125	-1.03638	-3.99841
	-56.91	-1.02081	-3.99872
	-56.9075	-1.01807	-3.99841
	-56.905	-1.04706	-3.99841
	-56.9025	-1.04919	-3.99841
	-56.9	-1.03149	-3.9975
	-56.8975	-1.00525	-3.99811
	-56.895	-1.0376	-3.99811
	-56.8925	-1.00861	-3.99811
	-56.89	-1.01318	-3.99872
	-56.8875	-1.03333	-3.99933
	-56.885	-1.00647	-3.99902
	-56.8825	-1.02631	-3.99902
	-56.88	-1.03394	-3.99902
	-56.8775	-1.03088	-3.99872
	-56.875	-1.0379	-3.99994
	-56.8725	-1.04309	-3.99811
	-56.87	-1.02448	-3.99933
	-56.8675	-1.02051	-3.99872
	-56.865	-0.99365	-3.9978
	-56.8625	-1.00433	-3.99872
	-56.86	-1.01166	-3.99933
	-56.8575	-1.00952	-3.99811
	-56.855	-1.02051	-3.9978
	-56.8525	-1.03241	-3.99872
	-56.85	-1.01654	-3.99811
	-56.8475	-1.01288	-3.99872
	-56.845	-1.02753	-3.99872
	-56.8425	-1.0257	-3.99872
	-56.84	-1.01929	-3.99902
	-56.8375	-1.00708	-3.99841
	-56.835	-1.0318	-3.99841
	-56.8325	-1.02509	-3.99811
	-56.83	-1.01532	-3.99902
	-56.8275	-0.99365	-3.99933
	-56.825	-1.01349	-3.99872
	-56.8225	-1.03241	-3.99872
	-56.82	-0.98938	-3.99811
	-56.8175	-1.01105	-3.9975
	-56.815	-0.99762	-3.9978
	-56.8125	-1.03088	-3.99872
	-56.81	-1.03027	-3.99872
	-56.8075	-1.03027	-3.99902
	-56.805	-1.00403	-3.99872
	-56.8025	-1.01776	-3.99872
	-56.8	-1.00494	-3.99872
	-56.7975	-1.02631	-3.99872
	-56.795	-1.01288	-3.99872
	-56.7925	-1.01074	-3.99902
	-56.79	-1.02325	-3.9978
	-56.7875	-1.01624	-3.99811
	-56.785	-1.01685	-3.99872
	-56.7825	-1.03302	-3.99872
	-56.78	-1.02783	-3.99902
	-56.7775	-1.0144	-3.99872
	-56.775	-1.05499	-3.99841
	-56.7725	-1.03241	-3.99933
	-56.77	-1.00342	-3.99872
	-56.7675	-1.03149	-3.99872
	-56.765	-1.02295	-3.99841
	-56.7625	-1.01196	-3.99872
	-56.76	-1.01959	-3.99811
	-56.7575	-1.00983	-3.99841
	-56.755	-0.99854	-3.99841
	-56.7525	-1.00555	-3.99811
	-56.75	-1.05225	-3.99902
	-56.7475	-1.04004	-3.99872
	-56.745	-1.04126	-3.99719
	-56.7425	-1.0675	-3.99872
	-56.74	-1.0257	-3.99872
	-56.7375	-1.04156	-3.99933
	-56.735	-1.05835	-3.9978
	-56.7325	-1.04828	-3.99811
	-56.73	-1.0498	-3.99811
	-56.7275	-1.07574	-3.9978
	-56.725	-1.06781	-3.99841
	-56.7225	-1.02631	-3.9978
	-56.72	-1.03027	-3.99963
	-56.7175	-1.02051	-3.99963
	-56.715	-1.02814	-3.99933
	-56.7125	-1.07452	-3.99902
	-56.71	-1.05133	-3.99872
	-56.7075	-1.02936	-3.99933
	-56.705	-1.06842	-3.99719
	-56.7025	-1.06506	-3.9978
	-56.7	-1.07361	-3.99811
	-56.6975	-1.06171	-3.9978
	-56.695	-1.06293	-3.99811
	-56.6925	-1.08917	-3.99841
	-56.69	-1.07727	-3.9978
	-56.6875	-1.08276	-3.99872
	-56.685	-1.05713	-3.99902
	-56.6825	-1.06171	-3.99872
	-56.68	-1.06659	-3.99933
	-56.6775	-1.08093	-3.99902
	-56.675	-1.08551	-3.9978
	-56.6725	-1.06964	-3.99933
	-56.67	-1.07239	-3.99841
	-56.6675	-1.07422	-3.99872
	-56.665	-1.07727	-3.99841
	-56.6625	-1.08124	-3.99933
	-56.66	-1.08734	-3.99872
	-56.6575	-1.07544	-3.99902
	-56.655	-1.08063	-3.99811
	-56.6525	-1.06018	-3.99841
	-56.65	-1.09802	-3.9978
	-56.6475	-1.10016	-3.99841
	-56.645	-1.06659	-3.99902
	-56.6425	-1.0965	-3.99902
	-56.64	-1.12915	-3.99841
	-56.6375	-1.08337	-3.9978
	-56.635	-1.12427	-3.99841
	-56.6325	-1.07788	-3.99872
	-56.63	-1.0791	-3.99872
	-56.6275	-1.10474	-3.99811
	-56.625	-1.08978	-3.99841
	-56.6225	-1.11237	-3.99872
	-56.62	-1.13068	-3.99872
	-56.6175	-1.10504	-3.99872
	-56.615	-1.1319	-3.99872
	-56.6125	-1.12518	-3.99841
	-56.61	-1.11542	-3.99933
	-56.6075	-1.10077	-3.9975
	-56.605	-1.0968	-3.99963
	-56.6025	-1.12793	-3.99811
	-56.6	-1.07574	-3.99872
	-56.5975	-1.12213	-3.99841
	-56.595	-1.1438	-3.99902
	-56.5925	-1.13342	-3.99841
	-56.59	-1.20605	-3.99902
	-56.5875	-1.11115	-3.99811
	-56.585	-1.12579	-3.99872
	-56.5825	-1.1557	-3.99902
	-56.58	-1.12274	-3.99902
	-56.5775	-1.1496	-3.99902
	-56.575	-1.16486	-3.99963
	-56.5725	-1.12335	-3.9978
	-56.57	-1.17828	-3.99933
	-56.5675	-1.19965	-3.99841
	-56.565	-1.16516	-3.99811
	-56.5625	-1.15448	-3.99902
	-56.56	-1.17188	-3.99872
	-56.5575	-1.13831	-3.99902
	-56.555	-1.1618	-3.99872
	-56.5525	-1.1972	-3.99933
	-56.55	-1.1618	-3.99872
	-56.5475	-1.19141	-3.99811
	-56.545	-1.21643	-3.99841
	-56.5425	-1.17096	-3.99841
	-56.54	-1.17432	-3.99902
	-56.5375	-1.21857	-3.99872
	-56.535	-1.14838	-3.99872
	-56.5325	-1.1734	-3.9978
	-56.53	-1.22437	-3.99872
	-56.5275	-1.15692	-3.99963
	-56.525	-1.16669	-3.99811
	-56.5225	-1.24084	-3.99872
	-56.52	-1.18958	-3.99963
	-56.5175	-1.20605	-3.99872
	-56.515	-1.22589	-3.99872
	-56.5125	-1.23474	-3.99872
	-56.51	-1.23413	-3.99902
	-56.5075	-1.29089	-3.99902
	-56.505	-1.24695	-3.99841
	-56.5025	-1.19385	-3.99841
	-56.5	-1.24969	-3.99841
	-56.4975	-1.22803	-3.99933
	-56.495	-1.21063	-3.99902
	-56.4925	-1.23779	-3.99841
	-56.49	-1.22681	-3.99933
	-56.4875	-1.28784	-3.99811
	-56.485	-1.32324	-3.99933
	-56.4825	-1.30371	-3.9978
	-56.48	-1.26282	-3.99841
	-56.4775	-1.27106	-3.9978
	-56.475	-1.28662	-3.99872
	-56.4725	-1.20605	-3.99872
	-56.47	-1.28113	-3.99841
	-56.4675	-1.32355	-3.99933
	-56.465	-1.28723	-3.9975
	-56.4625	-1.32324	-3.99841
	-56.46	-1.31104	-3.99902
	-56.4575	-1.28906	-3.99872
	-56.455	-1.34979	-3.9978
	-56.4525	-1.30219	-3.99994
	-56.45	-1.19019	-3.99811
	-56.4475	-1.33728	-3.9978
	-56.445	-1.32538	-3.99902
	-56.4425	-1.32446	-3.99811
	-56.44	-1.45447	-3.99902
	-56.4375	-1.41724	-3.99811
	-56.435	-1.29547	-3.99872
	-56.4325	-1.26495	-3.99963
	-56.43	-1.3266	-3.9978
	-56.4275	-1.3266	-3.99872
	-56.425	-1.34521	-3.99841
	-56.4225	-1.39862	-3.99841
	-56.42	-1.34064	-3.9978
	-56.4175	-1.35742	-4.00024
	-56.415	-1.47278	-3.9978
	-56.4125	-1.48834	-3.99811
	-56.41	-1.40594	-3.9978
	-56.4075	-1.34003	-3.9978
	-56.405	-1.38763	-3.99902
	-56.4025	-1.4325	-3.99872
	-56.4	-1.44714	-3.9975
	-56.3975	-1.38245	-3.99841
	-56.395	-1.45996	-3.99933
	-56.3925	-1.48834	-3.99933
	-56.39	-1.4267	-3.99933
	-56.3875	-1.4682	-3.9978
	-56.385	-1.5625	-3.99841
	-56.3825	-1.46851	-3.99933
	-56.38	-1.44257	-3.99719
	-56.3775	-1.53198	-3.99811
	-56.375	-1.57593	-3.99841
	-56.3725	-1.52557	-3.99811
	-56.37	-1.52039	-3.99902
	-56.3675	-1.45508	-3.99841
	-56.365	-1.46118	-3.9975
	-56.3625	-1.42975	-3.99841
	-56.36	-1.54236	-3.9975
	-56.3575	-1.61133	-3.99902
	-56.355	-1.51276	-3.99933
	-56.3525	-1.47949	-3.99841
	-56.35	-1.61133	-3.99902
	-56.3475	-1.75171	-3.99902
	-56.345	-1.71753	-3.99841
	-56.3425	-1.59363	-3.99872
	-56.34	-1.64032	-3.99841
	-56.3375	-1.65924	-3.99902
	-56.335	-1.59271	-3.99902
	-56.3325	-1.67755	-3.99933
	-56.33	-1.62445	-3.99902
	-56.3275	-1.5802	-3.99872
	-56.325	-1.70654	-3.99963
	-56.3225	-1.69739	-3.99811
	-56.32	-1.6156	-3.9978
	-56.3175	-1.69495	-3.99811
	-56.315	-1.74805	-3.99902
	-56.3125	-1.73462	-3.99872
	-56.31	-1.69495	-3.99902
	-56.3075	-1.71143	-3.9978
	-56.305	-1.72455	-3.99658
	-56.3025	-1.81396	-3.99902
	-56.3	-1.85211	-3.99963
	-56.2975	-1.6925	-3.99933
	-56.295	-1.67511	-3.99811
	-56.2925	-1.74408	-3.99841
	-56.29	-1.79535	-3.99841
	-56.2875	-1.88416	-3.9975
	-56.285	-1.90643	-3.99902
	-56.2825	-1.65314	-4.00024
	-56.28	-1.70593	-3.99811
	-56.2775	-1.90216	-3.99811
	-56.275	-1.87958	-3.99963
	-56.2725	-1.71326	-3.99841
	-56.27	-1.72913	-3.99872
	-56.2675	-1.77948	-3.99933
	-56.265	-1.96808	-3.9978
	-56.2625	-2.13379	-3.9975
	-56.26	-1.987	-3.99811
	-56.2575	-1.74438	-3.99902
	-56.255	-1.76147	-3.99902
	-56.2525	-1.77765	-3.99689
	-56.25	-1.83136	-3.9975
	-56.2475	-1.94702	-3.99872
	-56.245	-1.97571	-3.9978
	-56.2425	-1.84906	-3.99902
	-56.24	-1.91559	-3.99841
	-56.2375	-1.93512	-3.99811
	-56.235	-1.90918	-3.99963
	-56.2325	-2.00623	-3.9975
	-56.23	-1.97205	-3.99719
	-56.2275	-1.87683	-3.99841
	-56.225	-1.89331	-3.99841
	-56.2225	-2.04132	-3.99933
	-56.22	-2.1759	-3.99963
	-56.2175	-2.23267	-3.99902
	-56.215	-1.87622	-3.99963
	-56.2125	-1.64093	-3.99902
	-56.21	-1.9812	-3.99841
	-56.2075	-2.26746	-3.99841
	-56.205	-2.17346	-3.9978
	-56.2025	-2.00226	-3.99933
	-56.2	-1.90125	-3.99933
	-56.1975	-2.01599	-3.99963
	-56.195	-2.23846	-3.99658
	-56.1925	-2.35229	-3.99963
	-56.19	-2.2406	-3.99963
	-56.1875	-1.93054	-3.99811
	-56.185	-1.72577	-3.9978
	-56.1825	-1.95557	-4.00024
	-56.18	-2.39227	-3.99963
	-56.1775	-2.66785	-3.99963
	-56.175	-2.48779	-3.99902
	-56.1725	-1.94305	-3.9975
	-56.17	-1.72058	-3.9978
	-56.1675	-2.04163	-3.99811
	-56.165	-2.54303	-3.99811
	-56.1625	-2.72888	-3.99933
	-56.16	-2.49329	-3.99811
	-56.1575	-1.84845	-3.99963
	-56.155	-1.73798	-3.99811
	-56.1525	-2.41791	-3.99902
	-56.15	-2.97607	-3.99933
	-56.1475	-3.56476	-3.99933
	-56.145	-3.74237	-4.00116
	-56.1425	-3.4848	-4.00238
	-56.14	-2.40021	-3.9978
	-56.1375	-1.48132	-3.9975
	-56.135	-1.83167	-3.99872
	-56.1325	-2.724	-3.99963
	-56.13	-3.36395	-3.9975
	-56.1275	-3.927	-3.99994
	-56.125	-4.14459	-3.992
	-56.1225	-4.57489	-3.9978
	-56.12	-4.94537	-3.99933
	-56.1175	-3.76709	-3.99506
	-56.115	-3.30597	-4.00177
	-56.1125	-2.76764	-3.99963
	-56.11	-2.48199	-3.99811
	-56.1075	-2.26074	-3.99902
	-56.105	-2.1521	-3.99933
	-56.1025	-2.06696	-3.99963
	-56.1	-1.9928	-3.9978
	-56.0975	-1.93726	-3.99963
	-56.095	-1.87317	-3.99719
	-56.0925	-1.81641	-3.99841
	-56.09	-1.8161	-3.99872
	-56.0875	-1.75232	-3.99841
	-56.085	-1.71204	-3.99902
	-56.0825	-1.70074	-3.99872
	-56.08	-1.64642	-3.9978
	-56.0775	-1.59546	-4.00024
	-56.075	-1.58447	-3.99902
	-56.0725	-1.56342	-3.99902
	-56.07	-1.5448	-3.9978
	-56.0675	-1.52557	-3.99811
	-56.065	-1.52283	-3.99841
	-56.0625	-1.50604	-3.99841
	-56.06	-1.45721	-3.99933
	-56.0575	-1.45599	-3.99963
	-56.055	-1.4444	-3.99811
	-56.0525	-1.40594	-3.99841
	-56.05	-1.43494	-3.99841
	-56.0475	-1.40808	-3.99902
	-56.045	-1.3858	-3.99933
	-56.0425	-1.39069	-3.99811
	-56.04	-1.38855	-3.99841
	-56.0375	-1.35498	-3.9978
	-56.035	-1.35132	-3.99841
	-56.0325	-1.3443	-3.99902
	-56.03	-1.33423	-3.99902
	-56.0275	-1.29608	-3.99933
	-56.025	-1.32355	-3.99841
	-56.0225	-1.31592	-3.99872
	-56.02	-1.28021	-3.99994
	-56.0175	-1.28021	-3.99872
	-56.015	-1.27472	-3.99841
	-56.0125	-1.25397	-3.99963
	-56.01	-1.24084	-3.99841
	-56.0075	-1.24786	-3.99963
	-56.005	-1.25305	-3.99841
	-56.0025	-1.24054	-3.99933
	-56	-1.20758	-3.99811
	-55.9975	-1.22253	-3.99841
	-55.995	-1.2149	-3.99902
	-55.9925	-1.21094	-3.99902
	-55.99	-1.18988	-3.99933
	-55.9875	-1.19751	-3.99841
	-55.985	-1.18103	-3.99902
	-55.9825	-1.18561	-3.99811
	-55.98	-1.17096	-3.99994
	-55.9775	-1.18652	-3.99872
	-55.975	-1.18164	-3.99872
	-55.9725	-1.14258	-3.99872
	-55.97	-1.17798	-3.99811
	-55.9675	-1.15112	-3.99933
	-55.965	-1.1615	-3.99902
	-55.9625	-1.14563	-3.99811
	-55.96	-1.15509	-3.99841
	-55.9575	-1.13434	-3.9978
	-55.955	-1.15204	-3.99872
	-55.9525	-1.14563	-3.99872
	-55.95	-1.15662	-3.99872
	-55.9475	-1.14807	-3.99902
	-55.945	-1.12885	-3.99811
	-55.9425	-1.12335	-3.99841
	-55.94	-1.11969	-3.99933
	-55.9375	-1.12244	-3.99872
	-55.935	-1.10168	-3.99811
	-55.9325	-1.13129	-3.99841
	-55.93	-1.12946	-3.99872
	-55.9275	-1.12732	-3.99872
	-55.925	-1.0965	-3.99902
	-55.9225	-1.11481	-3.99841
	-55.92	-1.1145	-3.99963
	-55.9175	-1.11115	-3.99902
	-55.915	-1.11053	-3.99902
	-55.9125	-1.0907	-3.99719
	-55.91	-1.09436	-3.99811
	-55.9075	-1.10229	-3.99811
	-55.905	-1.08459	-3.99872
	-55.9025	-1.08856	-3.99902
	-55.9	-1.09253	-3.99841
	-55.8975	-1.08246	-3.99811
	-55.895	-1.07239	-3.99933
	-55.8925	-1.10748	-3.99811
	-55.89	-1.10504	-3.9975
	-55.8875	-1.09894	-3.99811
	-55.885	-1.08276	-3.99841
	-55.8825	-1.0849	-3.99841
	-55.88	-1.08154	-3.99872
	-55.8775	-1.08307	-3.99872
	-55.875	-1.06354	-3.99933
	-55.8725	-1.08643	-3.99933
	-55.87	-1.10504	-3.99872
	-55.8675	-1.08185	-3.99933
	-55.865	-1.09222	-3.99841
	-55.8625	-1.09375	-3.9975
	-55.86	-1.06506	-3.99841
	-55.8575	-1.07788	-3.99933
	-55.855	-1.07666	-3.99872
	-55.8525	-1.08917	-3.99811
	-55.85	-1.07697	-3.99841
	-55.8475	-1.09772	-3.99811
	-55.845	-1.08765	-3.99872
	-55.8425	-1.08856	-3.9978
	-55.84	-1.08856	-3.99841
	-55.8375	-1.08826	-3.99902
	-55.835	-1.04675	-3.99872
	-55.8325	-1.07269	-3.99841
	-55.83	-1.0788	-3.99872
	-55.8275	-1.07422	-3.99811
	-55.825	-1.10901	-3.9978
	-55.8225	-1.09833	-3.99933
	-55.82	-1.10168	-3.99841
	-55.8175	-1.07178	-3.99933
	-55.815	-1.06598	-3.99902
	-55.8125	-1.08215	-3.9978
	-55.81	-1.07605	-3.99933
	-55.8075	-1.07849	-3.99872
	-55.805	-1.06567	-3.99933
	-55.8025	-1.08582	-3.99872
	-55.8	-1.09558	-3.99902
	-55.7975	-1.08276	-3.99841
	-55.795	-1.08826	-3.99811
	-55.7925	-1.09985	-3.99811
	-55.79	-1.07117	-3.99872
	-55.7875	-1.0672	-3.99841
	-55.785	-1.11786	-3.99811
	-55.7825	-1.10321	-3.99902
	-55.78	-1.09924	-3.99811
	-55.7775	-1.10321	-3.99872
	-55.775	-1.08734	-3.99872
	-55.7725	-1.11877	-3.99811
	-55.77	-1.10962	-3.9978
	-55.7675	-1.08795	-3.99872
	-55.765	-1.08612	-3.99902
	-55.7625	-1.11908	-3.99902
	-55.76	-1.08826	-3.99841
	-55.7575	-1.11755	-3.99841
	-55.755	-1.12885	-3.9975
	-55.7525	-1.11237	-3.99902
	-55.75	-1.11084	-3.99872
	-55.7475	-1.08673	-3.99902
	-55.745	-1.09955	-3.99872
	-55.7425	-1.08337	-3.9978
	-55.74	-1.11237	-3.99841
	-55.7375	-1.11206	-3.99902
	-55.735	-1.11176	-3.99841
	-55.7325	-1.11725	-3.99841
	-55.73	-1.10809	-3.99902
	-55.7275	-1.09589	-3.99811
	-55.725	-1.12122	-3.99719
	-55.7225	-1.09344	-3.99841
	-55.72	-1.1145	-3.99841
	-55.7175	-1.12762	-3.99963
	-55.715	-1.12457	-3.9975
	-55.7125	-1.14075	-3.9978
	-55.71	-1.1319	-3.99841
	-55.7075	-1.11969	-3.9975
	-55.705	-1.10474	-3.99902
	-55.7025	-1.10443	-3.99811
	-55.7	-1.1264	-3.99841
	-55.6975	-1.13556	-3.99811
	-55.695	-1.14532	-3.99902
	-55.6925	-1.13281	-3.99902
	-55.69	-1.14044	-3.99902
	-55.6875	-1.16821	-3.9978
	-55.685	-1.14136	-3.99872
	-55.6825	-1.09863	-3.99902
	-55.68	-1.13129	-3.99811
	-55.6775	-1.11725	-3.99841
	-55.675	-1.14899	-3.9978
	-55.6725	-1.19568	-3.99902
	-55.67	-1.19263	-3.99963
	-55.6675	-1.15295	-3.99811
	-55.665	-1.17798	-3.99841
	-55.6625	-1.13953	-3.99872
	-55.66	-1.1499	-3.99902
	-55.6575	-1.12427	-3.99841
	-55.655	-1.17981	-3.99811
	-55.6525	-1.13647	-3.99811
	-55.65	-1.18591	-3.99811
	-55.6475	-1.19324	-3.99902
	-55.645	-1.17188	-3.99933
	-55.6425	-1.18256	-3.99841
	-55.64	-1.17828	-3.99933
	-55.6375	-1.15082	-3.99902
	-55.635	-1.17004	-3.99902
	-55.6325	-1.15784	-3.99902
	-55.63	-1.14258	-3.9978
	-55.6275	-1.19141	-3.9978
	-55.625	-1.18225	-3.99933
	-55.6225	-1.15875	-3.99933
	-55.62	-1.1969	-3.99872
	-55.6175	-1.21429	-3.99872
	-55.615	-1.20178	-3.9978
	-55.6125	-1.1853	-3.99811
	-55.61	-1.20789	-3.99841
	-55.6075	-1.19873	-3.99872
	-55.605	-1.2326	-3.99811
	-55.6025	-1.1853	-3.9978
	-55.6	-1.21735	-3.9978
	-55.5975	-1.19263	-3.99902
	-55.595	-1.17493	-3.99933
	-55.5925	-1.15845	-3.99841
	-55.59	-1.21338	-3.99872
	-55.5875	-1.21094	-3.99811
	-55.585	-1.2326	-3.9978
	-55.5825	-1.27716	-3.99811
	-55.58	-1.22955	-3.99872
	-55.5775	-1.26465	-3.99994
	-55.575	-1.24908	-3.99902
	-55.5725	-1.17767	-3.99902
	-55.57	-1.2088	-3.99872
	-55.5675	-1.19751	-3.99872
	-55.565	-1.24084	-3.99811
	-55.5625	-1.22589	-3.99841
	-55.56	-1.21704	-3.99841
	-55.5575	-1.23749	-3.99933
	-55.555	-1.22925	-3.99841
	-55.5525	-1.26801	-3.99994
	-55.55	-1.25061	-3.9975
	-55.5475	-1.22986	-3.9978
	-55.545	-1.23993	-3.99902
	-55.5425	-1.27197	-3.9975
	-55.54	-1.28571	-3.99994
	-55.5375	-1.26984	-4.00055
	-55.535	-1.31256	-3.99841
	-55.5325	-1.30676	-3.99872
	-55.53	-1.25183	-3.99841
	-55.5275	-1.25	-3.99841
	-55.525	-1.30402	-3.99902
	-55.5225	-1.22192	-3.99902
	-55.52	-1.24329	-3.99811
	-55.5175	-1.34766	-3.9978
	-55.515	-1.26434	-3.99811
	-55.5125	-1.24817	-3.99902
	-55.51	-1.30676	-3.99902
	-55.5075	-1.30066	-3.99933
	-55.505	-1.297	-3.9975
	-55.5025	-1.24359	-3.99872
	-55.5	-1.32538	-3.99963
	-55.4975	-1.38153	-3.99811
	-55.495	-1.30035	-3.99994
	-55.4925	-1.24023	-3.9975
	-55.49	-1.362	-3.99841
	-55.4875	-1.37482	-3.99933
	-55.485	-1.21979	-3.99933
	-55.4825	-1.29089	-3.99933
	-55.48	-1.41418	-3.99811
	-55.4775	-1.32996	-3.99872
	-55.475	-1.34277	-3.9978
	-55.4725	-1.41785	-3.99994
	-55.47	-1.3681	-3.99841
	-55.4675	-1.31378	-3.99872
	-55.465	-1.33881	-3.99933
	-55.4625	-1.34857	-3.99902
	-55.46	-1.29486	-3.99872
	-55.4575	-1.30524	-3.99902
	-55.455	-1.41388	-3.99902
	-55.4525	-1.48773	-3.99811
	-55.45	-1.38	-3.9978
	-55.4475	-1.30402	-3.9975
	-55.445	-1.39496	-3.99811
	-55.4425	-1.51733	-3.9978
	-55.44	-1.41724	-3.99872
	-55.4375	-1.34796	-3.99872
	-55.435	-1.44257	-3.9978
	-55.4325	-1.43311	-3.99902
	-55.43	-1.34521	-3.99841
	-55.4275	-1.44562	-3.99872
	-55.425	-1.55151	-3.99963
	-55.4225	-1.45905	-3.99902
	-55.42	-1.37878	-3.99872
	-55.4175	-1.43005	-3.99841
	-55.415	-1.5274	-3.99902
	-55.4125	-1.60065	-3.9975
	-55.41	-1.55151	-3.99872
	-55.4075	-1.40228	-3.99841
	-55.405	-1.3797	-3.99902
	-55.4025	-1.45264	-3.9978
	-55.4	-1.54297	-3.99933
	-55.3975	-1.45752	-3.99933
	-55.395	-1.34888	-3.99811
	-55.3925	-1.4624	-3.99719
	-55.39	-1.60583	-3.99719
	-55.3875	-1.63635	-3.99933
	-55.385	-1.59302	-3.99811
	-55.3825	-1.6098	-3.99933
	-55.38	-1.62567	-3.99811
	-55.3775	-1.57776	-3.99872
	-55.375	-1.53625	-3.99872
	-55.3725	-1.4975	-3.99963
	-55.37	-1.53717	-3.99963
	-55.3675	-1.52374	-3.9975
	-55.365	-1.48956	-3.9978
	-55.3625	-1.57898	-3.99811
	-55.36	-1.63971	-3.99963
	-55.3575	-1.80573	-3.99933
	-55.355	-1.77307	-3.99841
	-55.3525	-1.57898	-3.99811
	-55.35	-1.54419	-3.99841
	-55.3475	-1.60797	-3.99872
	-55.345	-1.66473	-3.99872
	-55.3425	-1.60797	-3.99902
	-55.34	-1.59302	-3.99902
	-55.3375	-1.5213	-3.99902
	-55.335	-1.55457	-3.99872
	-55.3325	-1.78131	-3.99872
	-55.33	-1.85791	-3.9978
	-55.3275	-1.78711	-3.99811
	-55.325	-1.61987	-3.99811
	-55.3225	-1.5976	-3.99872
	-55.32	-1.71753	-3.99933
	-55.3175	-1.83533	-3.9978
	-55.315	-1.86646	-3.99841
	-55.3125	-1.7218	-3.99811
	-55.31	-1.69495	-3.99872
	-55.3075	-1.70441	-3.99841
	-55.305	-1.76605	-3.99902
	-55.3025	-1.81335	-3.99902
	-55.3	-1.77979	-3.99963
	-55.2975	-1.70197	-3.9978
	-55.295	-1.76147	-3.99841
	-55.2925	-1.85364	-3.99658
	-55.29	-1.77399	-3.99963
	-55.2875	-1.77917	-3.99811
	-55.285	-1.74744	-3.99872
	-55.2825	-1.75964	-3.99872
	-55.28	-1.81335	-3.99719
	-55.2775	-1.81641	-3.99902
	-55.275	-1.83533	-3.99841
	-55.2725	-1.81183	-3.9978
	-55.27	-1.97235	-3.99933
	-55.2675	-1.91528	-3.99841
	-55.265	-1.76208	-3.99902
	-55.2625	-1.79688	-3.99811
	-55.26	-1.88354	-3.99872
	-55.2575	-1.91071	-3.9975
	-55.255	-1.88507	-3.99811
	-55.2525	-1.82831	-3.99902
	-55.25	-1.82892	-3.9975
	-55.2475	-2.03064	-3.9975
	-55.245	-1.93878	-3.99841
	-55.2425	-1.80786	-4.00024
	-55.24	-1.78741	-3.99811
	-55.2375	-1.90674	-3.99811
	-55.235	-1.97113	-3.99872
	-55.2325	-2.10022	-3.99719
	-55.23	-2.00562	-3.99902
	-55.2275	-1.82465	-3.99994
	-55.225	-1.84357	-3.99872
	-55.2225	-1.97601	-3.99872
	-55.22	-2.07855	-3.99841
	-55.2175	-2.07275	-3.99933
	-55.215	-1.90796	-3.99872
	-55.2125	-1.7923	-3.99933
	-55.21	-2.00226	-4.00055
	-55.2075	-2.39746	-3.9978
	-55.205	-2.52472	-3.99841
	-55.2025	-2.18689	-3.99872
	-55.2	-1.75812	-3.99902
	-55.1975	-1.74255	-3.9978
	-55.195	-2.05872	-3.9975
	-55.1925	-2.46857	-4.00085
	-55.19	-2.49023	-3.99902
	-55.1875	-2.06451	-3.9975
	-55.185	-1.71997	-3.99933
	-55.1825	-1.87225	-3.99811
	-55.18	-2.2229	-3.99963
	-55.1775	-2.46063	-3.99933
	-55.175	-2.36511	-3.99902
	-55.1725	-1.8985	-3.99963
	-55.17	-1.77551	-3.99811
	-55.1675	-2.18384	-3.99933
	-55.165	-2.52594	-3.99994
	-55.1625	-2.65717	-3.99811
	-55.16	-2.45361	-3.99902
	-55.1575	-1.97388	-3.99933
	-55.155	-1.71265	-3.99841
	-55.1525	-2.10205	-3.99811
	-55.15	-2.62177	-3.99689
	-55.1475	-3.03314	-4.00085
	-55.145	-3.03436	-3.99963
	-55.1425	-2.48505	-4.00146
	-55.14	-1.77704	-3.99963
	-55.1375	-1.71295	-3.9975
	-55.135	-2.2113	-3.99902
	-55.1325	-2.82684	-3.99872
	-55.13	-3.05084	-4.00085
	-55.1275	-2.84607	-3.99811
	-55.125	-2.28119	-3.99902
	-55.1225	-1.70837	-3.99872
	-55.12	-1.88538	-3.99872
	-55.1175	-2.56531	-3.99811
	-55.115	-3.20587	-4.00116
	-55.1125	-3.65631	-3.99689
	-55.11	-3.73962	-4.00024
	-55.1075	-3.97919	-3.9978
	-55.105	-3.88824	-4.00177
	-55.1025	-3.67126	-4.00024
	-55.1	-3.0426	-3.99994
	-55.0975	-2.15729	-4.00024
	-55.095	-1.77338	-3.99841
	-55.0925	-2.27905	-3.99872
	-55.09	-3.11554	-3.99719
	-55.0875	-3.91541	-3.99048
	-55.085	-4.51385	-4.00604
	-55.0825	-4.00085	-3.99567
	-55.08	-4.27795	-3.99719
	-55.0775	-3.18726	-4.00055
	-55.075	-2.62115	-4.00024
	-55.0725	-2.2998	-3.99689
	-55.07	-2.1759	-3.99841
	-55.0675	-2.05353	-3.99628
	-55.065	-1.98669	-3.99963
	-55.0625	-1.922	-3.99841
	-55.06	-1.88965	-3.99963
	-55.0575	-1.82648	-3.99811
	-55.055	-1.77582	-3.99963
	-55.0525	-1.73004	-3.99872
	-55.05	-1.71143	-3.99902
	-55.0475	-1.651	-3.99902
	-55.045	-1.62689	-3.99872
	-55.0425	-1.6217	-3.9975
	-55.04	-1.58173	-3.99841
	-55.0375	-1.54877	-3.99963
	-55.035	-1.55121	-3.99811
	-55.0325	-1.51123	-3.9978
	-55.03	-1.50452	-3.9978
	-55.0275	-1.48102	-3.99902
	-55.025	-1.46912	-3.99841
	-55.0225	-1.43829	-3.9978
	-55.02	-1.41296	-3.99841
	-55.0175	-1.42426	-3.99841
	-55.015	-1.39038	-3.99841
	-55.0125	-1.39587	-3.99811
	-55.01	-1.37268	-3.99933
	-55.0075	-1.36536	-3.99811
	-55.005	-1.34705	-3.99933
	-55.0025	-1.33881	-3.9978
	-55	-1.32751	-3.99811
	-54.9975	-1.32935	-3.99841
	-54.995	-1.29761	-3.99811
	-54.9925	-1.29395	-3.9978
	-54.99	-1.27869	-3.99841
	-54.9875	-1.2851	-3.99811
	-54.985	-1.25793	-3.99933
	-54.9825	-1.26526	-3.99841
	-54.98	-1.23291	-3.99994
	-54.9775	-1.23322	-3.99872
	-54.975	-1.23291	-3.99811
	-54.9725	-1.22192	-3.99872
	-54.97	-1.24908	-3.99902
	-54.9675	-1.2204	-3.99902
	-54.965	-1.21155	-3.99872
	-54.9625	-1.20514	-3.99872
	-54.96	-1.18317	-3.99902
	-54.9575	-1.1969	-3.99933
	-54.955	-1.19324	-3.99841
	-54.9525	-1.18774	-3.99902
	-54.95	-1.18103	-3.99963
	-54.9475	-1.1734	-3.99811
	-54.945	-1.1676	-3.99841
	-54.9425	-1.16241	-3.9975
	-54.94	-1.1557	-3.99841
	-54.9375	-1.15662	-3.99841
	-54.935	-1.1377	-3.99902
	-54.9325	-1.14258	-3.99841
	-54.93	-1.12946	-3.99902
	-54.9275	-1.11694	-3.99811
	-54.925	-1.16913	-3.99811
	-54.9225	-1.13525	-3.99963
	-54.92	-1.11633	-3.99811
	-54.9175	-1.13556	-3.99902
	-54.915	-1.12793	-3.99841
	-54.9125	-1.1145	-3.99841
	-54.91	-1.10199	-3.99933
	-54.9075	-1.12976	-3.99811
	-54.905	-1.12152	-3.99933
	-54.9025	-1.10352	-3.99933
	-54.9	-1.12671	-3.99872
	-54.8975	-1.11328	-3.9978
	-54.895	-1.10657	-3.99841
	-54.8925	-1.10779	-3.99902
	-54.89	-1.11267	-3.99902
	-54.8875	-1.10748	-3.99841
	-54.885	-1.09039	-3.99872
	-54.8825	-1.08582	-3.99902
	-54.88	-1.08826	-3.99963
	-54.8775	-1.08521	-3.99963
	-54.875	-1.09924	-3.99841
	-54.8725	-1.06415	-3.99933
	-54.87	-1.07697	-3.99811
	-54.8675	-1.08948	-3.99841
	-54.865	-1.07452	-3.99811
	-54.8625	-1.06476	-3.99902
	-54.86	-1.07025	-3.99841
	-54.8575	-1.08337	-3.99872
	-54.855	-1.09833	-3.99841
	-54.8525	-1.08826	-3.99902
	-54.85	-1.06537	-3.99872
	-54.8475	-1.10687	-3.99841
	-54.845	-1.06659	-3.99872
	-54.8425	-1.08032	-3.99841
	-54.84	-1.07422	-3.99811
	-54.8375	-1.07971	-3.99872
	-54.835	-1.06323	-3.99841
	-54.8325	-1.07513	-3.99841
	-54.83	-1.10535	-3.99994
	-54.8275	-1.08521	-3.99902
	-54.825	-1.04675	-3.99841
	-54.8225	-1.04706	-3.99841
	-54.82	-1.03546	-3.99902
	-54.8175	-1.05835	-3.99811
	-54.815	-1.07666	-3.99902
	-54.8125	-1.07483	-3.99902
	-54.81	-1.06812	-3.99872
	-54.8075	-1.08856	-3.99963
	-54.805	-1.0733	-3.99841
	-54.8025	-1.06476	-3.99902
	-54.8	-1.05347	-3.99811
	-54.7975	-1.0434	-3.99963
	-54.795	-1.06445	-3.99841
	-54.7925	-1.06934	-3.99902
	-54.79	-1.08093	-3.99841
	-54.7875	-1.06049	-3.99872
	-54.785	-1.05835	-3.99872
	-54.7825	-1.05927	-3.99811
	-54.78	-1.06354	-3.9978
	-54.7775	-1.07788	-3.99841
	-54.775	-1.06842	-3.99841
	-54.7725	-1.07147	-3.99902
	-54.77	-1.07605	-3.99841
	-54.7675	-1.06506	-3.99811
	-54.765	-1.0614	-3.99933
	-54.7625	-1.08215	-3.99902
	-54.76	-1.04034	-3.99811
	-54.7575	-1.08063	-3.9978
	-54.755	-1.07758	-3.99872
	-54.7525	-1.05927	-3.99902
	-54.75	-1.08276	-3.99841
	-54.7475	-1.1026	-3.99872
	-54.745	-1.06781	-3.99902
	-54.7425	-1.11023	-3.99811
	-54.74	-1.07147	-3.99841
	-54.7375	-1.10016	-3.99841
	-54.735	-1.04492	-3.99811
	-54.7325	-1.09955	-3.9975
	-54.73	-1.08551	-3.99841
	-54.7275	-1.05469	-3.99872
	-54.725	-1.11481	-3.99841
	-54.7225	-1.08093	-3.99902
	-54.72	-1.08734	-3.99902
	-54.7175	-1.09253	-3.99902
	-54.715	-1.05652	-3.99933
	-54.7125	-1.05103	-3.99811
	-54.71	-1.06842	-3.9975
	-54.7075	-1.07574	-3.99933
	-54.705	-1.06537	-3.99902
	-54.7025	-1.1261	-3.99902
	-54.7	-1.11053	-3.99811
	-54.6975	-1.09528	-3.99811
	-54.695	-1.1377	-3.99841
	-54.6925	-1.0965	-3.99902
	-54.69	-1.09283	-3.99872
	-54.6875	-1.09314	-3.9978
	-54.685	-1.09131	-3.99872
	-54.6825	-1.10077	-3.99933
	-54.68	-1.09406	-3.99933
	-54.6775	-1.10901	-3.99902
	-54.675	-1.10016	-3.99902
	-54.6725	-1.07361	-3.99841
	-54.67	-1.08063	-3.99811
	-54.6675	-1.11481	-3.99933
	-54.665	-1.10199	-3.9975
	-54.6625	-1.14136	-3.99933
	-54.66	-1.14716	-3.99811
	-54.6575	-1.09314	-3.99841
	-54.655	-1.16211	-3.99841
	-54.6525	-1.10291	-3.99811
	-54.65	-1.06476	-3.99902
	-54.6475	-1.10565	-3.99902
	-54.645	-1.12183	-3.99872
	-54.6425	-1.08521	-3.99841
	-54.64	-1.12427	-3.9978
	-54.6375	-1.15021	-3.99933
	-54.635	-1.12061	-3.99902
	-54.6325	-1.16241	-3.99902
	-54.63	-1.12732	-3.99902
	-54.6275	-1.07666	-3.99872
	-54.625	-1.11877	-3.99841
	-54.6225	-1.16302	-3.99841
	-54.62	-1.10443	-3.99933
	-54.6175	-1.15479	-3.99841
	-54.615	-1.15631	-3.99872
	-54.6125	-1.13159	-3.99841
	-54.61	-1.15997	-3.99811
	-54.6075	-1.12213	-3.99811
	-54.605	-1.09344	-3.99841
	-54.6025	-1.12244	-3.9978
	-54.6	-1.16608	-3.99933
	-54.5975	-1.11847	-3.99933
	-54.595	-1.16699	-3.99841
	-54.5925	-1.18774	-3.99902
	-54.59	-1.2088	-3.99902
	-54.5875	-1.17401	-3.99841
	-54.585	-1.17279	-3.99811
	-54.5825	-1.15326	-3.99902
	-54.58	-1.15936	-3.99811
	-54.5775	-1.15204	-3.99902
	-54.575	-1.17523	-3.99841
	-54.5725	-1.18103	-3.99841
	-54.57	-1.20056	-3.99902
	-54.5675	-1.17676	-3.99902
	-54.565	-1.14899	-3.99902
	-54.5625	-1.18011	-3.99902
	-54.56	-1.20239	-3.99933
	-54.5575	-1.14685	-3.99811
	-54.555	-1.17767	-3.99933
	-54.5525	-1.23413	-3.9978
	-54.55	-1.18713	-3.99841
	-54.5475	-1.22681	-3.99902
	-54.545	-1.20972	-3.99902
	-54.5425	-1.15417	-3.99811
	-54.54	-1.19904	-3.99902
	-54.5375	-1.21094	-3.99872
	-54.535	-1.16974	-3.99902
	-54.5325	-1.20331	-3.9978
	-54.53	-1.20911	-3.99841
	-54.5275	-1.2323	-3.99933
	-54.525	-1.2146	-3.99963
	-54.5225	-1.21704	-3.99902
	-54.52	-1.20605	-3.99811
	-54.5175	-1.20178	-3.99902
	-54.515	-1.19751	-3.99811
	-54.5125	-1.21765	-3.99719
	-54.51	-1.22375	-3.99841
	-54.5075	-1.26648	-3.99902
	-54.505	-1.24054	-3.99902
	-54.5025	-1.24512	-3.99811
	-54.5	-1.26373	-3.99811
	-54.4975	-1.24725	-3.99811
	-54.495	-1.25916	-3.9975
	-54.4925	-1.22345	-3.99719
	-54.49	-1.20972	-3.99902
	-54.4875	-1.26648	-3.99841
	-54.485	-1.25153	-3.99841
	-54.4825	-1.25549	-3.99933
	-54.48	-1.23749	-3.99811
	-54.4775	-1.25916	-3.99811
	-54.475	-1.28418	-3.99811
	-54.4725	-1.23993	-3.99841
	-54.47	-1.26892	-3.99841
	-54.4675	-1.26831	-3.99933
	-54.465	-1.22375	-3.99811
	-54.4625	-1.3269	-3.99841
	-54.46	-1.3681	-3.99811
	-54.4575	-1.27899	-3.99902
	-54.455	-1.26526	-3.99902
	-54.4525	-1.35529	-3.99841
	-54.45	-1.26617	-3.99902
	-54.4475	-1.2146	-3.99872
	-54.445	-1.32416	-3.99841
	-54.4425	-1.34094	-3.99933
	-54.44	-1.26862	-3.99872
	-54.4375	-1.33514	-3.99872
	-54.435	-1.30554	-3.99872
	-54.4325	-1.25549	-3.99902
	-54.43	-1.30646	-3.99933
	-54.4275	-1.29395	-3.99841
	-54.425	-1.27502	-3.9975
	-54.4225	-1.38062	-3.9975
	-54.42	-1.3446	-3.99872
	-54.4175	-1.37115	-3.99841
	-54.415	-1.32843	-3.99902
	-54.4125	-1.3736	-3.9978
	-54.41	-1.362	-3.99933
	-54.4075	-1.25275	-3.99933
	-54.405	-1.27747	-3.99841
	-54.4025	-1.37085	-3.99811
	-54.4	-1.37146	-3.9978
	-54.3975	-1.37085	-3.99963
	-54.395	-1.46179	-3.99811
	-54.3925	-1.42792	-3.99994
	-54.39	-1.35864	-3.9978
	-54.3875	-1.37146	-3.99872
	-54.385	-1.40381	-3.99933
	-54.3825	-1.27655	-3.99872
	-54.38	-1.38153	-3.99872
	-54.3775	-1.51062	-3.99963
	-54.375	-1.41205	-3.99994
	-54.3725	-1.44165	-3.99933
	-54.37	-1.47675	-3.9978
	-54.3675	-1.35437	-3.99872
	-54.365	-1.33484	-3.99811
	-54.3625	-1.45325	-3.99902
	-54.36	-1.46759	-3.99902
	-54.3575	-1.45142	-3.99902
	-54.355	-1.46362	-3.9978
	-54.3525	-1.48468	-3.99963
	-54.35	-1.44958	-4.00024
	-54.3475	-1.43066	-3.99902
	-54.345	-1.47491	-3.99841
	-54.3425	-1.4682	-3.99902
	-54.34	-1.50177	-3.99841
	-54.3375	-1.38824	-3.99811
	-54.335	-1.44287	-3.99902
	-54.3325	-1.5979	-3.99658
	-54.33	-1.5683	-3.99872
	-54.3275	-1.46973	-3.99719
	-54.325	-1.40137	-3.99872
	-54.3225	-1.51581	-3.99933
	-54.32	-1.58112	-3.99841
	-54.3175	-1.53503	-3.99841
	-54.315	-1.56158	-3.99902
	-54.3125	-1.57135	-3.99933
	-54.31	-1.59637	-3.99994
	-54.3075	-1.62231	-3.99872
	-54.305	-1.54907	-3.99933
	-54.3025	-1.53351	-3.99902
	-54.3	-1.5802	-3.9978
	-54.2975	-1.56799	-3.9978
	-54.295	-1.492	-3.99811
	-54.2925	-1.62537	-3.99811
	-54.29	-1.79901	-3.99933
	-54.2875	-1.70349	-3.99872
	-54.285	-1.61377	-3.99841
	-54.2825	-1.6153	-3.99963
	-54.28	-1.69739	-3.99872
	-54.2775	-1.77551	-3.99872
	-54.275	-1.64215	-3.99963
	-54.2725	-1.53137	-3.99841
	-54.27	-1.6748	-3.99963
	-54.2675	-1.74438	-3.99872
	-54.265	-1.83838	-3.99811
	-54.2625	-1.75446	-3.99902
	-54.26	-1.58752	-3.99933
	-54.2575	-1.57684	-3.99811
	-54.255	-1.61072	-3.99872
	-54.2525	-1.69342	-3.99963
	-54.25	-1.84692	-3.99841
	-54.2475	-1.77979	-3.99811
	-54.245	-1.62018	-3.99872
	-54.2425	-1.63696	-3.99933
	-54.24	-1.84204	-3.9975
	-54.2375	-1.78833	-3.99811
	-54.235	-1.63391	-3.99963
	-54.2325	-1.63177	-3.99872
	-54.23	-1.66687	-3.99841
	-54.2275	-1.77246	-4.00024
	-54.225	-1.87134	-3.99902
	-54.2225	-1.86676	-3.99902
	-54.22	-1.76086	-3.99872
	-54.2175	-1.74835	-3.99811
	-54.215	-1.60034	-3.99841
	-54.2125	-1.72272	-3.99811
	-54.21	-1.91437	-3.9975
	-54.2075	-1.81671	-3.99902
	-54.205	-1.73309	-3.99872
	-54.2025	-1.7926	-3.99872
	-54.2	-1.78253	-3.99994
	-54.1975	-1.78192	-3.99933
	-54.195	-1.89392	-3.99902
	-54.1925	-1.93848	-3.99658
	-54.19	-1.84265	-4.00116
	-54.1875	-1.78986	-3.9978
	-54.185	-1.78375	-3.99689
	-54.1825	-1.86859	-3.99963
	-54.18	-2.01935	-3.9978
	-54.1775	-2.00165	-3.99963
	-54.175	-1.97266	-3.99658
	-54.1725	-1.81854	-3.99872
	-54.17	-1.78284	-3.99811
	-54.1675	-1.97998	-3.9975
	-54.165	-2.07367	-3.99902
	-54.1625	-1.99463	-3.9978
	-54.16	-1.95068	-3.99872
	-54.1575	-2.01599	-4.00024
	-54.155	-2.06696	-3.99902
	-54.1525	-1.99066	-3.9978
	-54.15	-1.81091	-3.99902
	-54.1475	-1.82983	-3.99963
	-54.145	-1.97968	-3.99841
	-54.1425	-2.17804	-3.9975
	-54.14	-2.19147	-4.00055
	-54.1375	-2.06543	-3.99811
	-54.135	-1.90002	-3.99902
	-54.1325	-1.95923	-3.99811
	-54.13	-2.16431	-3.99811
	-54.1275	-2.14722	-3.99963
	-54.125	-1.87775	-3.99811
	-54.1225	-1.64459	-3.9975
	-54.12	-1.84998	-3.99902
	-54.1175	-2.33093	-3.99872
	-54.115	-2.74872	-3.99811
	-54.1125	-2.94434	-3.99902
	-54.11	-2.89185	-3.9978
	-54.1075	-2.16278	-3.99872
	-54.105	-1.44409	-3.99902
	-54.1025	-1.82373	-3.99811
	-54.1	-2.42462	-3.99994
	-54.0975	-2.81799	-3.99658
	-54.095	-2.59491	-4.00055
	-54.0925	-1.9397	-3.99902
	-54.09	-1.61743	-3.99933
	-54.0875	-1.99707	-3.99628
	-54.085	-2.59979	-3.99567
	-54.0825	-3.05756	-4.00024
	-54.08	-2.93732	-3.99719
	-54.0775	-2.09625	-3.99872
	-54.075	-1.47552	-3.9978
	-54.0725	-1.96228	-3.99841
	-54.07	-2.64618	-3.99689
	-54.0675	-3.0722	-3.9975
	-54.065	-3.28796	-3.99902
	-54.0625	-2.83325	-4.00085
	-54.06	-1.75415	-3.99841
	-54.0575	-1.47552	-3.99811
	-54.055	-2.11914	-3.99933
	-54.0525	-2.78992	-3.99841
	-54.05	-3.31055	-3.99689
	-54.0475	-3.78387	-4.00177
	-54.045	-4.06555	-3.99719
	-54.0425	-4.36005	-4.00146
	-54.04	-4.9411	-3.99902
	-54.0375	-4.55811	-4.00574
	-54.035	-4.39972	-3.99811
	-54.0325	-3.25562	-3.99872
	-54.03	-2.57538	-3.99872
	-54.0275	-2.26318	-3.99902
	-54.025	-2.10724	-3.99902
	-54.0225	-2.00256	-3.99811
	-54.02	-1.93451	-3.99841
	-54.0175	-1.89087	-3.99658
	-54.015	-1.80267	-3.9978
	-54.0125	-1.80298	-3.99902
	-54.01	-1.74011	-3.99994
	-54.0075	-1.70776	-3.99933
	-54.005	-1.64795	-3.99872
	-54.0025	-1.62109	-3.99811
	-54	-1.6333	-3.99872
	-53.9975	-1.5979	-3.9978
	-53.995	-1.57166	-3.99933
	-53.9925	-1.54999	-3.99902
	-53.99	-1.49994	-3.9978
	-53.9875	-1.48651	-3.99872
	-53.985	-1.48682	-3.99933
	-53.9825	-1.48224	-3.9978
	-53.98	-1.4212	-3.99963
	-53.9775	-1.427	-3.99872
	-53.975	-1.39648	-3.99933
	-53.9725	-1.38367	-3.99811
	-53.97	-1.3855	-3.99811
	-53.9675	-1.3913	-3.9975
	-53.965	-1.34735	-3.99872
	-53.9625	-1.35651	-3.99933
	-53.96	-1.32416	-3.99811
	-53.9575	-1.32233	-3.99872
	-53.955	-1.30829	-3.99902
	-53.9525	-1.31165	-3.99902
	-53.95	-1.2796	-3.99811
	-53.9475	-1.26831	-3.99902
	-53.945	-1.26678	-3.99841
	-53.9425	-1.27258	-3.99811
	-53.94	-1.25977	-3.9978
	-53.9375	-1.24695	-3.99902
	-53.935	-1.23505	-3.99872
	-53.9325	-1.2439	-3.99841
	-53.93	-1.22345	-3.99933
	-53.9275	-1.21338	-3.99872
	-53.925	-1.22375	-3.9978
	-53.9225	-1.20331	-3.99872
	-53.92	-1.20056	-3.99872
	-53.9175	-1.19446	-3.99841
	-53.915	-1.18744	-3.99841
	-53.9125	-1.17218	-3.99811
	-53.91	-1.18011	-3.99811
	-53.9075	-1.1618	-3.99841
	-53.905	-1.14685	-3.99841
	-53.9025	-1.15112	-3.99811
	-53.9	-1.16547	-3.99841
	-53.8975	-1.13373	-3.99872
	-53.895	-1.14441	-3.99933
	-53.8925	-1.12427	-3.99872
	-53.89	-1.13983	-3.99902
	-53.8875	-1.12457	-3.99963
	-53.885	-1.12701	-3.99933
	-53.8825	-1.13647	-3.99841
	-53.88	-1.12305	-3.99841
	-53.8775	-1.11023	-3.99841
	-53.875	-1.09711	-3.9978
	-53.8725	-1.1084	-3.99872
	-53.87	-1.0968	-3.99811
	-53.8675	-1.10901	-3.99933
	-53.865	-1.09039	-3.99811
	-53.8625	-1.08154	-3.99902
	-53.86	-1.10382	-3.99872
	-53.8575	-1.08398	-3.99963
	-53.855	-1.07422	-3.99841
	-53.8525	-1.08795	-3.99841
	-53.85	-1.10382	-3.99933
	-53.8475	-1.08917	-3.99902
	-53.845	-1.06995	-3.9978
	-53.8425	-1.07666	-3.99872
	-53.84	-1.08521	-3.99841
	-53.8375	-1.0733	-3.99902
	-53.835	-1.06323	-3.9975
	-53.8325	-1.0733	-3.99872
	-53.83	-1.07483	-3.99811
	-53.8275	-1.09467	-3.99872
	-53.825	-1.0733	-3.99811
	-53.8225	-1.09192	-3.99841
	-53.82	-1.073	-3.99811
	-53.8175	-1.06812	-3.99902
	-53.815	-1.06628	-3.99811
	-53.8125	-1.04401	-3.99872
	-53.81	-1.04462	-3.99933
	-53.8075	-1.04279	-3.99933
	-53.805	-1.07513	-3.99841
	-53.8025	-1.07513	-3.99872
	-53.8	-1.06781	-3.99841
	-53.7975	-1.03912	-3.99841
	-53.795	-1.05713	-3.99872
	-53.7925	-1.04462	-3.99841
	-53.79	-1.03302	-3.99902
	-53.7875	-1.0553	-3.99872
	-53.785	-1.06232	-3.99872
	-53.7825	-1.03821	-3.99902
	-53.78	-1.05072	-3.99902
	-53.7775	-1.06018	-3.99811
	-53.775	-1.05011	-3.9978
	-53.7725	-1.03638	-3.99872
	-53.77	-1.0257	-3.99872
	-53.7675	-1.03973	-3.99811
	-53.765	-1.04736	-3.99902
	-53.7625	-1.05957	-3.99902
	-53.76	-1.06232	-3.99872
	-53.7575	-1.03485	-3.99872
	-53.755	-1.0556	-3.99841
	-53.7525	-1.05591	-3.99841
	-53.75	-1.01776	-3.99902
	-53.7475	-1.03241	-3.99902
	-53.745	-1.04492	-3.99933
	-53.7425	-1.03394	-3.9978
	-53.74	-1.04797	-3.99963
	-53.7375	-1.06964	-3.99902
	-53.735	-1.05957	-3.99841
	-53.7325	-1.04645	-3.9978
	-53.73	-1.06049	-3.99841
	-53.7275	-1.03699	-3.99902
	-53.725	-1.04218	-3.99933
	-53.7225	-1.03851	-3.99841
	-53.72	-1.07117	-3.99963
	-53.7175	-1.0498	-3.99902
	-53.715	-1.05835	-3.99811
	-53.7125	-1.06171	-3.9975
	-53.71	-1.05377	-3.99902
	-53.7075	-1.06628	-3.99872
	-53.705	-1.0437	-3.99902
	-53.7025	-1.07483	-3.99872
	-53.7	-1.03271	-3.99811
	-53.6975	-1.04156	-3.99872
	-53.695	-1.05896	-3.99811
	-53.6925	-1.06964	-3.99933
	-53.69	-1.07513	-3.99902
	-53.6875	-1.06079	-3.99902
	-53.685	-1.05316	-3.99811
	-53.6825	-1.0614	-3.99933
	-53.68	-1.07513	-3.99902
	-53.6775	-1.0495	-3.99902
	-53.675	-1.08673	-3.99902
	-53.6725	-1.08551	-3.99902
	-53.67	-1.07574	-3.99933
	-53.6675	-1.07422	-3.99811
	-53.665	-1.05652	-3.99902
	-53.6625	-1.05896	-3.99841
	-53.66	-1.04126	-3.99841
	-53.6575	-1.04248	-3.99902
	-53.655	-1.07086	-3.99811
	-53.6525	-1.04858	-3.99811
	-53.65	-1.09436	-3.99902
	-53.6475	-1.06415	-3.9975
	-53.645	-1.09192	-3.99872
	-53.6425	-1.09222	-3.9978
	-53.64	-1.04767	-3.99902
	-53.6375	-1.08307	-3.99841
	-53.635	-1.07239	-3.99933
	-53.6325	-1.08826	-3.9978
	-53.63	-1.11542	-3.99841
	-53.6275	-1.10748	-3.99841
	-53.625	-1.11267	-3.99811
	-53.6225	-1.11053	-3.99841
	-53.62	-1.08093	-3.99872
	-53.6175	-1.0849	-3.99841
	-53.615	-1.06384	-3.99872
	-53.6125	-1.06201	-3.99902
	-53.61	-1.10992	-3.99811
	-53.6075	-1.08978	-3.99902
	-53.605	-1.10992	-3.99811
	-53.6025	-1.0849	-3.99902
	-53.6	-1.11237	-3.99963
	-53.5975	-1.10077	-3.99963
	-53.595	-1.09375	-3.99902
	-53.5925	-1.13312	-3.99841
	-53.59	-1.11816	-3.99841
	-53.5875	-1.11115	-3.99902
	-53.585	-1.13647	-3.99902
	-53.5825	-1.13647	-3.99811
	-53.58	-1.14441	-3.99841
	-53.5775	-1.11694	-3.99872
	-53.575	-1.12305	-3.99902
	-53.5725	-1.1142	-3.99841
	-53.57	-1.10657	-3.99841
	-53.5675	-1.10901	-3.99841
	-53.565	-1.14868	-3.99933
	-53.5625	-1.13892	-3.9978
	-53.56	-1.1731	-3.99872
	-53.5575	-1.138	-3.9975
	-53.555	-1.16241	-3.99933
	-53.5525	-1.1377	-3.99902
	-53.55	-1.091	-3.99933
	-53.5475	-1.1441	-3.99841
	-53.545	-1.15692	-3.99872
	-53.5425	-1.12091	-3.99841
	-53.54	-1.17218	-3.99933
	-53.5375	-1.13525	-3.99933
	-53.535	-1.17645	-3.99872
	-53.5325	-1.12335	-3.99811
	-53.53	-1.14075	-3.99933
	-53.5275	-1.16882	-3.99841
	-53.525	-1.14655	-3.99933
	-53.5225	-1.19751	-3.99811
	-53.52	-1.19019	-3.99872
	-53.5175	-1.14716	-3.99933
	-53.515	-1.20239	-3.99872
	-53.5125	-1.15479	-3.99811
	-53.51	-1.16302	-3.99902
	-53.5075	-1.14624	-3.99841
	-53.505	-1.13708	-3.99872
	-53.5025	-1.1911	-3.99811
	-53.5	-1.18195	-3.99933
	-53.4975	-1.21826	-3.99902
	-53.495	-1.22101	-3.99902
	-53.4925	-1.14624	-3.99841
	-53.49	-1.22559	-3.99811
	-53.4875	-1.15784	-3.99872
	-53.485	-1.14746	-3.99719
	-53.4825	-1.24481	-3.99811
	-53.48	-1.18683	-3.99963
	-53.4775	-1.21918	-3.99902
	-53.475	-1.24786	-3.99933
	-53.4725	-1.23688	-3.99841
	-53.47	-1.21887	-3.99841
	-53.4675	-1.22681	-3.99933
	-53.465	-1.20575	-3.99841
	-53.4625	-1.17828	-3.99933
	-53.46	-1.2326	-3.99872
	-53.4575	-1.2204	-3.99841
	-53.455	-1.20728	-3.99902
	-53.4525	-1.22742	-3.9975
	-53.45	-1.24207	-4.00024
	-53.4475	-1.21124	-3.99841
	-53.445	-1.19873	-3.99902
	-53.4425	-1.26068	-3.99841
	-53.44	-1.25671	-3.99902
	-53.4375	-1.22711	-3.99811
	-53.435	-1.2439	-3.99811
	-53.4325	-1.26465	-3.99902
	-53.43	-1.26495	-3.99811
	-53.4275	-1.26923	-3.99902
	-53.425	-1.2796	-3.99841
	-53.4225	-1.21643	-3.9978
	-53.42	-1.25153	-3.99902
	-53.4175	-1.30005	-3.99841
	-53.415	-1.26678	-3.99811
	-53.4125	-1.27441	-3.99811
	-53.41	-1.31927	-3.99902
	-53.4075	-1.28601	-3.99872
	-53.405	-1.28235	-3.99963
	-53.4025	-1.26831	-3.99902
	-53.4	-1.22314	-3.99902
	-53.3975	-1.30646	-3.9978
	-53.395	-1.32385	-3.99872
	-53.3925	-1.27075	-4.00024
	-53.39	-1.3324	-3.99872
	-53.3875	-1.38214	-3.99872
	-53.385	-1.26892	-3.99963
	-53.3825	-1.26709	-3.99841
	-53.38	-1.38428	-3.99933
	-53.3775	-1.26678	-3.99872
	-53.375	-1.28754	-3.9975
	-53.3725	-1.38245	-3.99872
	-53.37	-1.25977	-3.99872
	-53.3675	-1.31226	-3.99841
	-53.365	-1.46332	-3.99902
	-53.3625	-1.37573	-3.99841
	-53.36	-1.31683	-3.99933
	-53.3575	-1.315	-3.99902
	-53.355	-1.34796	-3.99719
	-53.3525	-1.44623	-3.9978
	-53.35	-1.40381	-3.99872
	-53.3475	-1.28052	-3.99963
	-53.345	-1.31653	-3.99902
	-53.3425	-1.43402	-3.99811
	-53.34	-1.43616	-3.99841
	-53.3375	-1.38336	-3.99933
	-53.335	-1.32935	-3.99872
	-53.3325	-1.28601	-3.99872
	-53.33	-1.41571	-3.99811
	-53.3275	-1.50391	-3.99719
	-53.325	-1.53412	-3.99994
	-53.3225	-1.51062	-3.99872
	-53.32	-1.39496	-3.99902
	-53.3175	-1.40228	-3.99933
	-53.315	-1.4621	-3.99811
	-53.3125	-1.39862	-3.99841
	-53.31	-1.29578	-3.99841
	-53.3075	-1.38428	-3.9978
	-53.305	-1.50543	-3.99902
	-53.3025	-1.46515	-3.99933
	-53.3	-1.48743	-3.99902
	-53.2975	-1.46088	-3.99963
	-53.295	-1.48407	-3.99994
	-53.2925	-1.54907	-3.99872
	-53.29	-1.52069	-3.99811
	-53.2875	-1.47186	-3.9975
	-53.285	-1.40381	-3.99902
	-53.2825	-1.35345	-3.99902
	-53.28	-1.50085	-3.99872
	-53.2775	-1.73218	-3.99811
	-53.275	-1.68671	-3.99841
	-53.2725	-1.44897	-3.99872
	-53.27	-1.4328	-3.99902
	-53.2675	-1.52283	-3.99719
	-53.265	-1.50787	-3.99902
	-53.2625	-1.56097	-3.99872
	-53.26	-1.51093	-3.99902
	-53.2575	-1.49475	-3.99902
	-53.255	-1.5683	-3.99933
	-53.2525	-1.75171	-4.00024
	-53.25	-1.66321	-3.9978
	-53.2475	-1.41083	-3.99902
	-53.245	-1.36658	-3.99902
	-53.2425	-1.5744	-3.99902
	-53.24	-1.76636	-3.9978
	-53.2375	-1.71875	-3.99841
	-53.235	-1.5799	-3.9978
	-53.2325	-1.65497	-3.9978
	-53.23	-1.69922	-3.99811
	-53.2275	-1.69312	-3.9978
	-53.225	-1.68823	-3.99933
	-53.2225	-1.56158	-3.99841
	-53.22	-1.53717	-3.99872
	-53.2175	-1.71906	-3.99841
	-53.215	-1.92078	-3.99933
	-53.2125	-1.7865	-4.00085
	-53.21	-1.5567	-3.99841
	-53.2075	-1.64581	-3.99933
	-53.205	-1.61438	-3.9975
	-53.2025	-1.63177	-3.99933
	-53.2	-1.97784	-3.99933
	-53.1975	-1.82373	-3.99811
	-53.195	-1.53107	-3.99902
	-53.1925	-1.69861	-3.99841
	-53.19	-1.94275	-3.99963
	-53.1875	-2.02454	-3.99811
	-53.185	-1.80054	-3.99963
	-53.1825	-1.55548	-3.99902
	-53.18	-1.56891	-3.99841
	-53.1775	-1.7569	-3.9975
	-53.175	-1.8634	-3.99811
	-53.1725	-1.80573	-3.99811
	-53.17	-1.81458	-3.99811
	-53.1675	-1.79169	-3.99994
	-53.165	-1.81213	-3.99933
	-53.1625	-1.94061	-3.99811
	-53.16	-1.8454	-3.99994
	-53.1575	-1.61743	-3.99963
	-53.155	-1.68976	-3.99872
	-53.1525	-1.82343	-3.99719
	-53.15	-1.94244	-3.99933
	-53.1475	-2.01569	-3.99933
	-53.145	-1.99158	-3.99902
	-53.1425	-1.80573	-3.99933
	-53.14	-1.76666	-3.99963
	-53.1375	-1.87073	-3.99872
	-53.135	-1.87988	-3.99994
	-53.1325	-1.78741	-3.99872
	-53.13	-1.76941	-3.99872
	-53.1275	-1.80115	-3.9978
	-53.125	-1.95343	-3.9978
	-53.1225	-2.16064	-3.9978
	-53.12	-2.20764	-3.99811
	-53.1175	-1.98761	-3.99933
	-53.115	-1.64917	-3.99811
	-53.1125	-1.59668	-3.99902
	-53.11	-1.9397	-3.99963
	-53.1075	-2.27356	-3.9978
	-53.105	-2.29431	-3.99811
	-53.1025	-2.00836	-4.00024
	-53.1	-1.87866	-3.9975
	-53.0975	-1.89575	-3.99841
	-53.095	-2.01202	-4.00024
	-53.0925	-2.21954	-3.99841
	-53.09	-2.12067	-4.00024
	-53.0875	-1.82678	-3.99841
	-53.085	-1.75446	-3.99841
	-53.0825	-2.00897	-3.99933
	-53.08	-2.3941	-3.99719
	-53.0775	-2.66174	-3.9978
	-53.075	-2.46216	-3.99933
	-53.0725	-1.86066	-3.99963
	-53.07	-1.57806	-3.99902
	-53.0675	-1.92047	-3.99872
	-53.065	-2.31781	-3.99902
	-53.0625	-2.53784	-3.99902
	-53.06	-2.46246	-3.9975
	-53.0575	-2.11823	-3.99811
	-53.055	-1.79138	-3.9975
	-53.0525	-1.97754	-3.9975
	-53.05	-2.37396	-3.9975
	-53.0475	-2.61932	-3.99811
	-53.045	-2.63947	-3.99628
	-53.0425	-2.16766	-3.99811
	-53.04	-1.5921	-3.99902
	-53.0375	-1.76086	-3.99719
	-53.035	-2.46582	-3.99872
	-53.0325	-3.11615	-4.00085
	-53.03	-3.43262	-3.9978
	-53.0275	-3.4021	-3.9975
	-53.025	-2.63031	-3.99811
	-53.0225	-1.60187	-3.99872
	-53.02	-1.57501	-3.9978
	-53.0175	-2.33124	-3.9978
	-53.015	-3.00323	-3.9978
	-53.0125	-3.55713	-4.00146
	-53.01	-3.78723	-3.99902
	-53.0075	-3.58551	-3.99323
	-53.005	-3.06732	-3.99994
	-53.0025	-1.93848	-3.99902
	-53	-1.474	-3.99841
	-52.9975	-2.23114	-3.99963
	-52.995	-3.31024	-3.99902
	-52.9925	-4.15283	-4.00146
	-52.99	-5.31342	-3.98529
	-52.9875	-4.00574	-3.99811
	-52.985	-3.7735	-3.99811
	-52.9825	-2.96143	-3.9978
	-52.98	-2.37396	-3.99902
	-52.9775	-2.15546	-3.99872
	-52.975	-2.03552	-3.9975
	-52.9725	-1.95892	-3.9978
	-52.97	-1.90613	-3.99872
	-52.9675	-1.85516	-3.99933
	-52.965	-1.77216	-3.9978
	-52.9625	-1.73645	-3.99902
	-52.96	-1.6748	-3.99811
	-52.9575	-1.66229	-3.99841
	-52.955	-1.633	-3.99933
	-52.9525	-1.60797	-3.99933
	-52.95	-1.57288	-3.99933
	-52.9475	-1.5448	-3.99933
	-52.945	-1.53839	-3.9978
	-52.9425	-1.50177	-3.99902
	-52.94	-1.49933	-3.99902
	-52.9375	-1.47522	-3.99902
	-52.935	-1.44714	-3.99994
	-52.9325	-1.4267	-3.99902
	-52.93	-1.427	-3.9978
	-52.9275	-1.40991	-3.99933
	-52.925	-1.37512	-3.99719
	-52.9225	-1.37482	-3.99872
	-52.92	-1.36719	-3.99841
	-52.9175	-1.35223	-3.99811
	-52.915	-1.31683	-3.99933
	-52.9125	-1.31622	-3.99933
	-52.91	-1.31165	-3.99902
	-52.9075	-1.31622	-3.99872
	-52.905	-1.29181	-3.9978
	-52.9025	-1.29944	-3.99872
	-52.9	-1.27441	-3.99841
	-52.8975	-1.26495	-3.99994
	-52.895	-1.2619	-3.99963
	-52.8925	-1.26312	-3.99963
	-52.89	-1.24054	-3.99902
	-52.8875	-1.2442	-3.99902
	-52.885	-1.22986	-3.99902
	-52.8825	-1.203	-3.99841
	-52.88	-1.22986	-3.99811
	-52.8775	-1.22009	-3.99811
	-52.875	-1.185	-3.99902
	-52.8725	-1.17676	-3.99811
	-52.87	-1.17523	-3.99963
	-52.8675	-1.18317	-3.99872
	-52.865	-1.15387	-3.9978
	-52.8625	-1.18256	-3.99933
	-52.86	-1.17188	-3.99841
	-52.8575	-1.15326	-3.99902
	-52.855	-1.16211	-3.99872
	-52.8525	-1.16089	-3.99902
	-52.85	-1.15204	-3.99811
	-52.8475	-1.14594	-3.99872
	-52.845	-1.12671	-3.99902
	-52.8425	-1.11206	-3.99811
	-52.84	-1.13525	-3.99841
	-52.8375	-1.13617	-3.99872
	-52.835	-1.10138	-3.99841
	-52.8325	-1.11847	-3.99902
	-52.83	-1.10596	-3.99811
	-52.8275	-1.09711	-3.99841
	-52.825	-1.12396	-3.99841
	-52.8225	-1.09985	-3.99872
	-52.82	-1.08398	-3.99841
	-52.8175	-1.09955	-3.99841
	-52.815	-1.07819	-3.99902
	-52.8125	-1.09802	-3.99872
	-52.81	-1.09161	-3.99872
	-52.8075	-1.08582	-3.9978
	-52.805	-1.07269	-3.99872
	-52.8025	-1.06628	-3.99841
	-52.8	-1.091	-3.99841
	-52.7975	-1.0791	-3.99902
	-52.795	-1.06415	-3.99872
	-52.7925	-1.08795	-3.99811
	-52.79	-1.08734	-3.99933
	-52.7875	-1.06689	-3.99872
	-52.785	-1.06201	-3.99811
	-52.7825	-1.04553	-3.99872
	-52.78	-1.05438	-3.99841
	-52.7775	-1.0791	-3.9978
	-52.775	-1.0614	-3.9978
	-52.7725	-1.05774	-3.99841
	-52.77	-1.04614	-3.99902
	-52.7675	-1.06354	-3.99902
	-52.765	-1.03821	-3.99872
	-52.7625	-1.05225	-3.99841
	-52.76	-1.04156	-3.99872
	-52.7575	-1.03882	-3.99872
	-52.755	-1.04248	-3.99902
	-52.7525	-1.05316	-3.99902
	-52.75	-1.05835	-3.99841
	-52.7475	-1.03973	-3.99872
	-52.745	-1.05286	-3.99933
	-52.7425	-1.04187	-3.99872
	-52.74	-1.04736	-3.99841
	-52.7375	-1.04401	-3.99841
	-52.735	-1.03973	-3.99872
	-52.7325	-1.03851	-3.99902
	-52.73	-1.02631	-3.99872
	-52.7275	-1.03729	-3.99841
	-52.725	-1.04218	-3.99902
	-52.7225	-1.03943	-3.99841
	-52.72	-1.04095	-3.99872
	-52.7175	-1.04645	-3.9975
	-52.715	-1.02692	-3.9978
	-52.7125	-1.02386	-3.99811
	-52.71	-1.03058	-3.99933
	-52.7075	-1.05377	-3.99872
	-52.705	-1.04553	-3.99872
	-52.7025	-1.04797	-3.99902
	-52.7	-1.04309	-3.99933
	-52.6975	-1.02631	-3.99841
	-52.695	-1.03729	-3.99841
	-52.6925	-1.04584	-3.99933
	-52.69	-1.02081	-3.99872
	-52.6875	-1.03912	-3.99902
	-52.685	-1.03668	-3.99872
	-52.6825	-1.06323	-3.99841
	-52.68	-1.04706	-3.99872
	-52.6775	-1.03241	-3.99811
	-52.675	-1.03333	-3.99872
	-52.6725	-1.02661	-3.9978
	-52.67	-1.05225	-3.9978
	-52.6675	-1.03088	-3.99902
	-52.665	-1.02844	-3.99902
	-52.6625	-1.05286	-3.99872
	-52.66	-1.04248	-3.99841
	-52.6575	-1.07147	-3.99933
	-52.655	-1.05347	-3.99841
	-52.6525	-1.04858	-3.99902
	-52.65	-1.05316	-3.99902
	-52.6475	-1.05164	-3.99841
	-52.645	-1.06079	-3.99811
	-52.6425	-1.05042	-3.99902
	-52.64	-1.05804	-3.99872
	-52.6375	-1.05652	-3.99841
	-52.635	-1.06903	-3.99872
	-52.6325	-1.0733	-3.99811
	-52.63	-1.03546	-3.99933
	-52.6275	-1.04034	-3.99872
	-52.625	-1.04065	-3.99841
	-52.6225	-1.02997	-3.99841
	-52.62	-1.05286	-3.99841
	-52.6175	-1.06323	-3.99841
	-52.615	-1.05865	-3.99841
	-52.6125	-1.06201	-3.99902
	-52.61	-1.0556	-3.99902
	-52.6075	-1.06598	-3.99933
	-52.605	-1.07544	-3.99902
	-52.6025	-1.05133	-3.99902
	-52.6	-1.06049	-3.99872
	-52.5975	-1.05255	-3.99811
	-52.595	-1.08063	-3.99811
	-52.5925	-1.09497	-3.99902
	-52.59	-1.04858	-3.99933
	-52.5875	-1.06598	-3.99872
	-52.585	-1.091	-3.99811
	-52.5825	-1.05652	-3.99872
	-52.58	-1.08398	-3.99811
	-52.5775	-1.07849	-3.99811
	-52.575	-1.0849	-3.99902
	-52.5725	-1.10504	-3.99872
	-52.57	-1.12396	-3.99811
	-52.5675	-1.07452	-3.99841
	-52.565	-1.11755	-3.99811
	-52.5625	-1.09131	-3.99811
	-52.56	-1.06537	-3.9978
	-52.5575	-1.08276	-3.99872
	-52.555	-1.11115	-3.99872
	-52.5525	-1.05286	-3.99841
	-52.55	-1.10657	-3.99811
	-52.5475	-1.12274	-3.9975
	-52.545	-1.09589	-3.99902
	-52.5425	-1.10809	-3.99933
	-52.54	-1.12427	-3.99811
	-52.5375	-1.11176	-3.99963
	-52.535	-1.09619	-3.99872
	-52.5325	-1.14166	-3.99933
	-52.53	-1.1145	-3.99872
	-52.5275	-1.11328	-3.99811
	-52.525	-1.14471	-3.99933
	-52.5225	-1.13281	-3.99811
	-52.52	-1.10901	-3.99963
	-52.5175	-1.09497	-3.99841
	-52.515	-1.15021	-3.99933
	-52.5125	-1.09314	-3.99872
	-52.51	-1.11816	-3.99811
	-52.5075	-1.11481	-3.9975
	-52.505	-1.11542	-3.99872
	-52.5025	-1.13495	-3.9978
	-52.5	-1.14594	-3.99841
	-52.4975	-1.13983	-3.99811
	-52.495	-1.13495	-3.99811
	-52.4925	-1.11053	-3.99933
	-52.49	-1.13922	-3.99902
	-52.4875	-1.18683	-3.99841
	-52.485	-1.14685	-3.99902
	-52.4825	-1.14532	-3.9978
	-52.48	-1.17188	-3.9978
	-52.4775	-1.18866	-3.99841
	-52.475	-1.10199	-3.99811
	-52.4725	-1.13403	-3.99902
	-52.47	-1.18042	-3.9978
	-52.4675	-1.12762	-3.99811
	-52.465	-1.16608	-3.99841
	-52.4625	-1.15112	-3.99841
	-52.46	-1.17157	-3.9978
	-52.4575	-1.1615	-3.99811
	-52.455	-1.15967	-3.99872
	-52.4525	-1.16486	-3.99872
	-52.45	-1.18378	-3.99811
	-52.4475	-1.12152	-3.99872
	-52.445	-1.23016	-3.99933
	-52.4425	-1.23108	-3.99933
	-52.44	-1.21704	-3.99872
	-52.4375	-1.21948	-3.99963
	-52.435	-1.18591	-3.99872
	-52.4325	-1.15173	-3.9978
	-52.43	-1.21704	-3.99963
	-52.4275	-1.20483	-3.99994
	-52.425	-1.18256	-3.99841
	-52.4225	-1.21704	-3.99841
	-52.42	-1.25	-3.99872
	-52.4175	-1.20239	-3.99902
	-52.415	-1.21124	-3.99902
	-52.4125	-1.24207	-3.99902
	-52.41	-1.13647	-3.9978
	-52.4075	-1.18347	-3.99902
	-52.405	-1.22467	-3.99933
	-52.4025	-1.24634	-3.99902
	-52.4	-1.297	-3.99872
	-52.3975	-1.29425	-3.99689
	-52.395	-1.21063	-3.99872
	-52.3925	-1.25458	-3.99872
	-52.39	-1.33087	-3.99841
	-52.3875	-1.18896	-3.99872
	-52.385	-1.18256	-3.99933
	-52.3825	-1.26068	-3.99719
	-52.38	-1.24084	-3.99811
	-52.3775	-1.19781	-3.99963
	-52.375	-1.32935	-3.99902
	-52.3725	-1.28754	-3.99811
	-52.37	-1.22559	-3.9978
	-52.3675	-1.31348	-3.9978
	-52.365	-1.23749	-3.9975
	-52.3625	-1.21307	-3.99841
	-52.36	-1.36139	-3.99872
	-52.3575	-1.31683	-3.99933
	-52.355	-1.23932	-3.99811
	-52.3525	-1.39648	-3.99811
	-52.35	-1.3092	-3.99841
	-52.3475	-1.17279	-3.99811
	-52.345	-1.31042	-3.99872
	-52.3425	-1.31073	-3.99933
	-52.34	-1.20026	-3.99811
	-52.3375	-1.28448	-3.99933
	-52.335	-1.34521	-3.99811
	-52.3325	-1.33453	-3.9975
	-52.33	-1.41632	-3.99902
	-52.3275	-1.35498	-3.99902
	-52.325	-1.2207	-3.9978
	-52.3225	-1.2973	-3.99811
	-52.32	-1.35376	-3.99902
	-52.3175	-1.29089	-3.99841
	-52.315	-1.27838	-3.99811
	-52.3125	-1.32599	-3.99902
	-52.31	-1.3501	-3.99841
	-52.3075	-1.42548	-3.99841
	-52.305	-1.43402	-3.99811
	-52.3025	-1.2854	-3.99902
	-52.3	-1.25397	-3.99933
	-52.2975	-1.24298	-3.99872
	-52.295	-1.37238	-3.99811
	-52.2925	-1.51978	-3.99872
	-52.29	-1.4151	-3.99902
	-52.2875	-1.23138	-3.99811
	-52.285	-1.42273	-3.99902
	-52.2825	-1.56036	-3.99902
	-52.28	-1.35803	-3.99872
	-52.2775	-1.26373	-3.99933
	-52.275	-1.34918	-3.99872
	-52.2725	-1.40137	-3.99841
	-52.27	-1.38214	-3.99963
	-52.2675	-1.44135	-3.99902
	-52.265	-1.42365	-3.99933
	-52.2625	-1.36963	-3.99841
	-52.26	-1.46637	-3.99811
	-52.2575	-1.47461	-3.99902
	-52.255	-1.31531	-3.99872
	-52.2525	-1.40167	-3.99811
	-52.25	-1.46362	-3.99872
	-52.2475	-1.44897	-4.00055
	-52.245	-1.51245	-3.99902
	-52.2425	-1.47949	-3.99841
	-52.24	-1.39648	-3.99872
	-52.2375	-1.36932	-3.99933
	-52.235	-1.43433	-3.99841
	-52.2325	-1.50635	-3.99841
	-52.23	-1.50726	-3.9978
	-52.2275	-1.39771	-3.99963
	-52.225	-1.36414	-3.99811
	-52.2225	-1.60889	-3.99872
	-52.22	-1.65802	-3.9975
	-52.2175	-1.49109	-3.99872
	-52.215	-1.41388	-3.9978
	-52.2125	-1.46149	-3.99872
	-52.21	-1.53961	-3.99872
	-52.2075	-1.54388	-3.99872
	-52.205	-1.56372	-3.9978
	-52.2025	-1.48895	-3.99902
	-52.2	-1.48254	-3.99902
	-52.1975	-1.54694	-3.99902
	-52.195	-1.69159	-3.99811
	-52.1925	-1.67358	-3.99933
	-52.19	-1.5683	-3.99933
	-52.1875	-1.49811	-4.00024
	-52.185	-1.50391	-3.99841
	-52.1825	-1.71906	-3.99963
	-52.18	-1.84143	-3.99841
	-52.1775	-1.74316	-3.99872
	-52.175	-1.51428	-3.99872
	-52.1725	-1.427	-3.99841
	-52.17	-1.56647	-3.99872
	-52.1675	-1.67297	-3.99872
	-52.165	-1.51917	-3.99933
	-52.1625	-1.43829	-3.99872
	-52.16	-1.67297	-3.99841
	-52.1575	-2.02057	-3.99963
	-52.155	-2.146	-3.99811
[truncated: 26,002 more rows]

## Sheet: Suppl. Figure 5ab
	Initial droplet velocity V0 = 0.5 m/s							Initial droplet velocity V0 = 5 m/s								Initial droplet velocity V0 = 0.5 m/s							Initial droplet velocity V0 = 5 m/s
	Time, µs	Droplet velocity Vd, m/s						Time, µs	Droplet velocity Vd, m/s							Time, µs	Traveled distance Sd, µm						Time, µs	Traveled distance Sd, µm
		Rd = 1 µm	Rd = 2 µm	Rd = 3µm	Rd = 4 µm	Rd = 5 µm			Rd = 1 µm	Rd = 2 µm	Rd = 3µm	Rd = 4 µm	Rd = 5 µm				Rd = 1 µm	Rd = 2 µm	Rd = 3µm	Rd = 4 µm	Rd = 5 µm			Rd = 1 µm	Rd = 2 µm	Rd = 3µm	Rd = 4 µm	Rd = 5 µm
	1	0.48097	0.49517	0.49785	0.49879	0.49922		1	4.80968	4.95172	4.97849	4.98789	4.99224			1	0	0	0	0	0		1	0	0	0	0	0
	2	0.46266	0.49039	0.49571	0.49758	0.49845		2	4.6266	4.90391	4.95707	4.9758	4.9845			2	0.47181	0.49278	0.49678	0.49818	0.49884		2	4.71814	4.92782	4.96778	4.98185	4.98837
	3	0.44505	0.48566	0.49357	0.49637	0.49768		3	4.45049	4.85657	4.93574	4.96375	4.97677			3	0.92567	0.98081	0.99142	0.99516	0.9969		3	9.25668	9.80806	9.91418	9.95162	9.96901
	4	0.42811	0.48097	0.49145	0.49517	0.4969		4	4.28108	4.80968	4.9145	4.95172	4.96905			4	1.36225	1.46412	1.48393	1.49094	1.49419		4	13.6225	14.6412	14.8393	14.9094	14.9419
	5	0.41181	0.47632	0.48934	0.49397	0.49613		5	4.11812	4.76324	4.89335	4.93973	4.96134			5	1.78221	1.94276	1.97432	1.98551	1.99071		5	17.8221	19.4276	19.7432	19.8551	19.9071
	6	0.39614	0.47172	0.48723	0.49278	0.49536		6	3.96137	4.71725	4.8723	4.92776	4.95365			6	2.18618	2.41679	2.4626	2.47888	2.48646		6	21.8618	24.1679	24.626	24.7888	24.8646
	7	0.38106	0.46717	0.48513	0.49158	0.4946		7	3.81058	4.6717	4.85133	4.91582	4.94596			7	2.57478	2.88624	2.94879	2.97106	2.98144		7	25.7478	28.8624	29.4879	29.7106	29.8144
	8	0.36655	0.46266	0.48305	0.49039	0.49383		8	3.66553	4.6266	4.83046	4.90391	4.93829			8	2.94858	3.35115	3.43288	3.46205	3.47565		8	29.4858	33.5115	34.3288	34.6205	34.7565
	9	0.3526	0.45819	0.48097	0.4892	0.49306		9	3.526	4.58193	4.80968	4.89203	4.93063			9	3.30816	3.81158	3.91488	3.95185	3.9691		9	33.0816	38.1158	39.1488	39.5185	39.691
	10	0.33918	0.45377	0.4789	0.48802	0.4923		10	3.39179	4.53769	4.78898	4.88018	4.92298			10	3.65405	4.26756	4.39482	4.44046	4.46178		10	36.5405	42.6756	43.9482	44.4046	44.6178
	11	0.32627	0.44939	0.47684	0.48684	0.49153		11	3.26268	4.49388	4.76838	4.86836	4.91535			11	3.98677	4.71914	4.87268	4.92788	4.9537		11	39.8677	47.1914	48.7268	49.2788	49.537
	12	0.31385	0.44505	0.47479	0.48566	0.49077		12	3.13849	4.45049	4.74786	4.85657	4.90772			12	4.30683	5.16635	5.3485	5.41413	5.44485		12	43.0683	51.6635	53.4849	54.1413	54.4485
	13	0.3019	0.44075	0.47274	0.48448	0.49001		13	3.01902	4.40752	4.72743	4.8448	4.90011			13	4.61471	5.60925	5.82226	5.8992	5.93524		13	46.1471	56.0925	58.2226	58.992	59.3524
	14	0.29041	0.4365	0.47071	0.48331	0.48925		14	2.9041	4.36496	4.70709	4.83306	4.89251			14	4.91086	6.04788	6.29399	6.38309	6.42487		14	49.1086	60.4788	62.9399	63.8309	64.2487
	15	0.27936	0.43228	0.46868	0.48214	0.48849		15	2.79356	4.32282	4.68684	4.82136	4.88492			15	5.19574	6.48227	6.76368	6.86581	6.91374		15	51.9575	64.8227	67.6368	68.6581	69.1375
	16	0.26872	0.42811	0.46667	0.48097	0.48773		16	2.68722	4.28108	4.66667	4.80968	4.87734			16	5.46978	6.91246	7.23136	7.34737	7.40186		16	54.6978	69.1246	72.3136	73.4737	74.0186
	17	0.25849	0.42397	0.46466	0.4798	0.48698		17	2.58493	4.23975	4.64659	4.79802	4.86978			17	5.73339	7.3385	7.69702	7.82775	7.88921		17	57.3339	73.385	76.9702	78.2775	78.8921
	18	0.24865	0.41988	0.46266	0.47864	0.48622		18	2.48654	4.19881	4.6266	4.7864	4.86222			18	5.98697	7.76043	8.16068	8.30697	8.37581		18	59.8697	77.6043	81.6068	83.0697	83.7581
	19	0.23919	0.41583	0.46067	0.47748	0.48547		19	2.39189	4.15827	4.60669	4.77481	4.85468			19	6.23089	8.17829	8.62234	8.78503	8.86166		19	62.3089	81.7828	86.2234	87.8503	88.6166
	20	0.23008	0.41181	0.45869	0.47632	0.48472		20	2.30084	4.11812	4.58687	4.76324	4.84715			20	6.46552	8.5921	9.08202	9.26193	9.34675		20	64.6552	85.921	90.8202	92.6193	93.4675
	21	0.22133	0.40784	0.45671	0.47517	0.48396		21	2.21326	4.07836	4.56713	4.7517	4.83963			21	6.69123	9.00193	9.53972	9.73768	9.83109		21	66.9123	90.0193	95.3972	97.3768	98.3109
	22	0.2129	0.4039	0.45475	0.47402	0.48321		22	2.12901	4.03898	4.54748	4.74019	4.83213			22	6.90834	9.4078	9.99545	10.2123	10.3147		22	69.0834	94.078	99.9545	102.123	103.147
	23	0.2048	0.4	0.45279	0.47287	0.48246		23	2.04797	3.99999	4.52791	4.7287	4.82463			23	7.11719	9.80974	10.4492	10.6857	10.7975		23	71.1719	98.0974	104.492	106.857	107.975
	24	0.197	0.39614	0.45084	0.47172	0.48171		24	1.97002	3.96137	4.50843	4.71725	4.81715			24	7.31809	10.2078	10.901	11.158	11.2796		24	73.1809	102.078	109.01	111.58	112.796
	25	0.1895	0.39231	0.4489	0.47058	0.48097		25	1.89503	3.92312	4.48903	4.70582	4.80968			25	7.51134	10.602	11.3509	11.6292	11.7609		25	75.1134	106.02	113.509	116.292	117.609
	26	0.18229	0.38852	0.44697	0.46944	0.48022		26	1.8229	3.88524	4.46972	4.69442	4.80222			26	7.69724	10.9924	11.7988	12.0992	12.2415		26	76.9724	109.925	117.989	120.992	122.415
	27	0.17535	0.38477	0.44505	0.4683	0.47948		27	1.75351	3.84773	4.45049	4.68305	4.79477			27	7.87606	11.3791	12.2449	12.5681	12.7214		27	78.7606	113.791	122.449	125.681	127.214
	28	0.16868	0.38106	0.44313	0.46717	0.47873		28	1.68676	3.81058	4.43134	4.6717	4.78733			28	8.04807	11.762	12.689	13.0358	13.2005		28	80.4807	117.62	126.89	130.358	132.005
	29	0.16226	0.37738	0.44123	0.46604	0.47799		29	1.62255	3.77379	4.41227	4.66039	4.7799			29	8.21354	12.1412	13.1311	13.5024	13.6789		29	82.1354	121.412	131.311	135.024	136.789
	30	0.15608	0.37374	0.43933	0.46491	0.47725		30	1.56079	3.73735	4.39329	4.6491	4.77249			30	8.37271	12.5168	13.5714	13.9679	14.1565		30	83.7271	125.168	135.714	139.679	141.565
	31	0.15014	0.37013	0.43744	0.46378	0.47651		31	1.50138	3.70127	4.37438	4.63783	4.76509			31	8.52581	12.8887	14.0098	14.4322	14.6334		31	85.2582	128.887	140.098	144.322	146.334
	32	0.14442	0.36655	0.43556	0.46266	0.47577		32	1.44423	3.66553	4.35556	4.6266	4.7577			32	8.6731	13.2571	14.4463	14.8954	15.1095		32	86.731	132.571	144.463	148.954	151.095
	33	0.13893	0.36301	0.43368	0.46154	0.47503		33	1.38926	3.63014	4.33682	4.61539	4.75032			33	8.81477	13.6219	14.8809	15.3575	15.5849		33	88.1477	136.218	148.809	153.575	155.849
	34	0.13364	0.35951	0.43182	0.46042	0.47429		34	1.33638	3.59509	4.31816	4.60421	4.74295			34	8.95105	13.9831	15.3137	15.8185	16.0596		34	89.5105	139.831	153.137	158.185	160.596
	35	0.12855	0.35604	0.42996	0.45931	0.47356		35	1.28551	3.56038	4.29958	4.59305	4.73559			35	9.08215	14.3409	15.7446	16.2784	16.5335		35	90.8215	143.409	157.445	162.784	165.335
	36	0.12366	0.3526	0.42811	0.45819	0.47282		36	1.23657	3.526	4.28108	4.58193	4.72825			36	9.20825	14.6952	16.1736	16.7371	17.0067		36	92.0825	146.952	161.736	167.371	170.067
	37	0.11895	0.3492	0.42627	0.45708	0.47209		37	1.1895	3.49196	4.26266	4.57083	4.72091			37	9.32955	15.0461	16.6008	17.1948	17.4791		37	93.2955	150.461	166.008	171.948	174.791
	38	0.11442	0.34582	0.42443	0.45598	0.47136		38	1.14423	3.45824	4.24432	4.55975	4.71359			38	9.44624	15.3936	17.0261	17.6513	17.9509		38	94.4624	153.936	170.261	176.513	179.509
	39	0.11007	0.34249	0.42261	0.45487	0.47063		39	1.10067	3.42485	4.22606	4.54871	4.70628			39	9.55849	15.7378	17.4496	18.1067	18.4218		39	95.5849	157.378	174.496	181.067	184.219
	40	0.10588	0.33918	0.42079	0.45377	0.4699		40	1.05877	3.39179	4.20787	4.53769	4.69898			40	9.66646	16.0786	17.8713	18.561	18.8921		40	96.6646	160.786	178.713	185.61	188.921
	41	0.10185	0.3359	0.41898	0.45267	0.46917		41	1.01847	3.35904	4.18977	4.52669	4.69169			41	9.77032	16.4161	18.2912	19.0143	19.3617		41	97.7032	164.161	182.912	190.143	193.616
	42	0.09797	0.33266	0.41717	0.45157	0.46844		42	0.9797	3.32661	4.17174	4.51573	4.68441			42	9.87023	16.7504	18.7093	19.4664	19.8304		42	98.7023	167.504	187.093	194.664	198.305
	43	0.09424	0.32945	0.41538	0.45048	0.46771		43	0.94241	3.29449	4.15379	4.50479	4.67715			43	9.96633	17.0815	19.1256	19.9174	20.2985		43	99.6633	170.815	191.256	199.174	202.985
	44	0.09065	0.32627	0.41359	0.44939	0.46699		44	0.90654	3.26268	4.13592	4.49388	4.66989			44	10.0588	17.4093	19.5401	20.3673	20.7659		44	100.588	174.093	195.4	203.673	207.659
	45	0.0872	0.32312	0.41181	0.4483	0.46626		45	0.87203	3.23118	4.11812	4.48299	4.66265			45	10.1477	17.734	19.9528	20.8162	21.2325		45	101.477	177.34	199.528	208.162	212.325
	46	0.08388	0.32	0.41004	0.44721	0.46554		46	0.83884	3.19998	4.1004	4.47213	4.65541			46	10.2332	18.0556	20.3637	21.2639	21.6984		46	102.333	180.556	203.637	212.639	216.984
	47	0.08069	0.31691	0.40828	0.44613	0.46482		47	0.80691	3.16908	4.08276	4.46129	4.64819			47	10.3155	18.374	20.7728	21.7106	22.1636		47	103.155	183.74	207.728	217.106	221.636
	48	0.07762	0.31385	0.40652	0.44505	0.4641		48	0.77619	3.13849	4.06519	4.45049	4.64098			48	10.3947	18.6894	21.1802	22.1562	22.6281		48	103.947	186.894	211.802	221.562	226.281
	49	0.07466	0.31082	0.40477	0.44397	0.46338		49	0.74665	3.10818	4.0477	4.43971	4.63378			49	10.4708	19.0018	21.5859	22.6007	23.0918		49	104.708	190.017	215.859	226.007	230.918
	50	0.07182	0.30782	0.40303	0.44289	0.46266		50	0.71823	3.07817	4.03029	4.42895	4.6266			50	10.5441	19.3111	21.9898	23.0441	23.5548		50	105.441	193.111	219.898	230.441	235.548
	51	0.06909	0.30485	0.40129	0.44182	0.46194		51	0.69089	3.04845	4.01294	4.41822	4.61942			51	10.6145	19.6174	22.3919	23.4865	24.0171		51	106.145	196.174	223.919	234.865	240.171
	52	0.06646	0.3019	0.39957	0.44075	0.46123		52	0.66459	3.01902	3.99568	4.40752	4.61226			52	10.6823	19.9208	22.7924	23.9278	24.4787		52	106.823	199.208	227.924	239.278	244.787
	53	0.06393	0.29899	0.39785	0.43968	0.46051		53	0.63929	2.98987	3.97848	4.39684	4.6051			53	10.7475	20.2212	23.1911	24.368	24.9396		53	107.475	202.212	231.911	243.68	249.396
	54	0.0615	0.2961	0.39614	0.43862	0.4598		54	0.61496	2.961	3.96137	4.38619	4.59796			54	10.8102	20.5188	23.5881	24.8072	25.3997		54	108.102	205.188	235.881	248.072	253.997
	55	0.05915	0.29324	0.39443	0.43756	0.45908		55	0.59155	2.93241	3.94432	4.37556	4.59083			55	10.8705	20.8134	23.9834	25.2452	25.8592		55	108.705	208.134	239.834	252.452	258.592
	56	0.0569	0.29041	0.39274	0.4365	0.45837		56	0.56903	2.9041	3.92735	4.36496	4.58371			56	10.9286	21.1053	24.3769	25.6823	26.3179		56	109.286	211.053	243.769	256.823	263.179
	57	0.05474	0.28761	0.39105	0.43544	0.45766		57	0.54737	2.87606	3.91045	4.35439	4.5766			57	10.9844	21.3943	24.7688	26.1182	26.7759		57	109.844	213.943	247.688	261.182	267.759
	58	0.05265	0.28483	0.38936	0.43438	0.45695		58	0.52654	2.84829	3.89363	4.34384	4.5695			58	11.0381	21.6805	25.159	26.5531	27.2332		58	110.381	216.805	251.59	265.531	272.332
	59	0.05065	0.28208	0.38769	0.43333	0.45624		59	0.50649	2.82079	3.87687	4.33332	4.56241			59	11.0897	21.9639	25.5476	26.987	27.6898		59	110.897	219.639	255.476	269.87	276.898
	60	0.04872	0.27936	0.38602	0.43228	0.45553		60	0.48721	2.79356	3.86019	4.32282	4.55533			60	11.1394	22.2447	25.9344	27.4198	28.1457		60	111.394	222.447	259.344	274.198	281.457
	61	0.04687	0.27666	0.38436	0.43123	0.45483		61	0.46867	2.76659	3.84358	4.31235	4.54827			61	11.1872	22.5227	26.3196	27.8516	28.6009		61	111.872	225.227	263.196	278.516	286.009
	62	0.04508	0.27399	0.3827	0.43019	0.45412		62	0.45083	2.73987	3.82704	4.3019	4.54121			62	11.2332	22.798	26.7031	28.2823	29.0553		62	112.332	227.98	267.031	282.823	290.553
	63	0.04337	0.27134	0.38106	0.42915	0.45342		63	0.43367	2.71342	3.81058	4.29148	4.53417			63	11.2774	23.0707	27.085	28.712	29.5091		63	112.774	230.706	270.85	287.12	295.091
	64	0.04172	0.26872	0.37942	0.42811	0.45271		64	0.41716	2.68722	3.79418	4.28108	4.52713			64	11.32	23.3407	27.4653	29.1406	29.9622		64	113.2	233.407	274.653	291.406	299.622
	65	0.04013	0.26613	0.37779	0.42707	0.45201		65	0.40128	2.66128	3.77786	4.27071	4.52011			65	11.3609	23.6081	27.8438	29.5682	30.4145		65	113.609	236.081	278.439	295.682	304.145
	66	0.0386	0.26356	0.37616	0.42604	0.45131		66	0.38601	2.63558	3.7616	4.26036	4.5131			66	11.4002	23.8729	28.2208	29.9947	30.8662		66	114.002	238.729	282.208	299.947	308.662
	67	0.03713	0.26101	0.37454	0.425	0.45061		67	0.37131	2.61013	3.74542	4.25004	4.5061			67	11.4381	24.1352	28.5962	30.4202	31.3172		67	114.381	241.352	285.962	304.202	313.172
	68	0.03572	0.25849	0.37293	0.42397	0.44991		68	0.35718	2.58493	3.7293	4.23975	4.49911			68	11.4745	24.395	28.9699	30.8447	31.7674		68	114.745	243.95	289.699	308.447	317.674
	69	0.03436	0.256	0.37133	0.42295	0.44921		69	0.34358	2.55998	3.71325	4.22947	4.49213			69	11.5096	24.6522	29.342	31.2682	32.217		69	115.096	246.522	293.42	312.682	322.17
	70	0.03305	0.25353	0.36973	0.42192	0.44852		70	0.33051	2.53526	3.69728	4.21923	4.48516			70	11.5433	24.907	29.7126	31.6906	32.6658		70	115.433	249.07	297.126	316.906	326.658
	71	0.03179	0.25108	0.36814	0.4209	0.44782		71	0.31792	2.51078	3.68137	4.20901	4.47821			71	11.5757	25.1593	30.0815	32.112	33.114		71	115.757	251.593	300.815	321.12	331.14
	72	0.03058	0.24865	0.36655	0.41988	0.44713		72	0.30582	2.48654	3.66553	4.19881	4.47126			72	11.6069	25.4092	30.4488	32.5324	33.5615		72	116.069	254.092	304.488	325.324	335.615
	73	0.02942	0.24625	0.36498	0.41886	0.44643		73	0.29418	2.46253	3.64976	4.18864	4.46433			73	11.6369	25.6566	30.8146	32.9518	34.0083		73	116.369	256.566	308.146	329.518	340.083
	74	0.0283	0.24388	0.36341	0.41785	0.44574		74	0.28298	2.43875	3.63405	4.17849	4.4574			74	11.6657	25.9017	31.1788	33.3702	34.4543		74	116.657	259.017	311.788	333.702	344.543
	75	0.02722	0.24152	0.36184	0.41684	0.44505		75	0.27221	2.41521	3.61842	4.16837	4.45049			75	11.6935	26.1444	31.5414	33.7875	34.8997		75	116.935	261.444	315.414	337.875	348.997
	76	0.02619	0.23919	0.36028	0.41583	0.44436		76	0.26185	2.39189	3.60285	4.15827	4.44358			76	11.7202	26.3847	31.9025	34.2038	35.3445		76	117.202	263.847	319.025	342.038	353.444
	77	0.02519	0.23688	0.35873	0.41482	0.44367		77	0.25188	2.36879	3.58735	4.1482	4.43669			77	11.7459	26.6228	32.262	34.6192	35.7885		77	117.459	266.228	322.62	346.192	357.885
	78	0.02423	0.23459	0.35719	0.41381	0.44298		78	0.2423	2.34592	3.57191	4.13815	4.42981			78	11.7706	26.8585	32.62	35.0335	36.2318		78	117.706	268.585	326.2	350.335	362.318
	79	0.02331	0.23233	0.35565	0.41281	0.44229		79	0.23307	2.32327	3.55654	4.12812	4.42294			79	11.7944	27.092	32.9764	35.4468	36.6744		79	117.944	270.92	329.764	354.468	366.744
	80	0.02242	0.23008	0.35412	0.41181	0.44161		80	0.2242	2.30084	3.54124	4.11812	4.41608			80	11.8172	27.3232	33.3313	35.8591	37.1164		80	118.172	273.232	333.313	358.591	371.164
	81	0.02157	0.22786	0.3526	0.41081	0.44092		81	0.21567	2.27863	3.526	4.10815	4.40923			81	11.8392	27.5521	33.6846	36.2704	37.5576		81	118.392	275.521	336.846	362.704	375.576
	82	0.02075	0.22566	0.35108	0.40982	0.44024		82	0.20746	2.25663	3.51083	4.09819	4.40239			82	11.8604	27.7789	34.0365	36.6807	37.9982		82	118.604	277.789	340.365	366.807	379.982
	83	0.01996	0.22348	0.34957	0.40883	0.43956		83	0.19956	2.23484	3.49572	4.08827	4.39556			83	11.8807	28.0035	34.3868	37.0901	38.4381		83	118.807	280.035	343.868	370.901	384.381
	84	0.0192	0.22133	0.34807	0.40784	0.43887		84	0.19196	2.21326	3.48068	4.07836	4.38874			84	11.9003	28.2259	34.7356	37.4984	38.8773		84	119.003	282.259	347.356	374.984	388.773
	85	0.01847	0.21919	0.34657	0.40685	0.43819		85	0.18466	2.19189	3.46571	4.06848	4.38193			85	11.9192	28.4461	35.0829	37.9057	39.3159		85	119.191	284.461	350.829	379.057	393.159
	86	0.01776	0.21707	0.34508	0.40586	0.43751		86	0.17763	2.17073	3.45079	4.05862	4.37514			86	11.9373	28.6643	35.4288	38.3121	39.7537		86	119.373	286.643	354.288	383.121	397.537
	87	0.01709	0.21498	0.34359	0.40488	0.43684		87	0.17087	2.14977	3.43595	4.04879	4.36835			87	11.9547	28.8803	35.7731	38.7175	40.1909		87	119.547	288.803	357.731	387.175	401.909
	88	0.01644	0.2129	0.34212	0.4039	0.43616		88	0.16436	2.12901	3.42116	4.03898	4.36158			88	11.9715	29.0942	36.116	39.1218	40.6274		88	119.714	290.942	361.16	391.218	406.274
	89	0.01581	0.21085	0.34064	0.40292	0.43548		89	0.15811	2.10846	3.40644	4.0292	4.35481			89	11.9876	29.3061	36.4573	39.5252	41.0632		89	119.876	293.061	364.573	395.253	410.632
	90	0.01521	0.20881	0.33918	0.40194	0.43481		90	0.15209	2.0881	3.39179	4.01944	4.34805			90	12.0031	29.5159	36.7972	39.9277	41.4984		90	120.031	295.159	367.973	399.277	414.984
	91	0.01463	0.20679	0.33772	0.40097	0.43413		91	0.1463	2.06794	3.37719	4.0097	4.34131			91	12.018	29.7237	37.1357	40.3291	41.9328		91	120.18	297.237	371.357	403.291	419.328
	92	0.01407	0.2048	0.33627	0.4	0.43346		92	0.14073	2.04797	3.36266	3.99999	4.33458			92	12.0323	29.9295	37.4727	40.7296	42.3666		92	120.324	299.295	374.727	407.296	423.666
	93	0.01354	0.20282	0.33482	0.39903	0.43279		93	0.13537	2.0282	3.34819	3.9903	4.32785			93	12.0462	30.1333	37.8082	41.1291	42.7997		93	120.462	301.333	378.082	411.291	427.997
	94	0.01302	0.20086	0.33338	0.39806	0.43211		94	0.13022	2.00862	3.33379	3.98063	4.32114			94	12.0594	30.3352	38.1423	41.5277	43.2322		94	120.594	303.352	381.423	415.277	432.322
	95	0.01253	0.19892	0.33194	0.3971	0.43144		95	0.12526	1.98922	3.31944	3.97099	4.31444			95	12.0722	30.5351	38.475	41.9253	43.664		95	120.722	305.351	384.75	419.253	436.64
	96	0.01205	0.197	0.33052	0.39614	0.43077		96	0.1205	1.97002	3.30516	3.96137	4.30775			96	12.0845	30.733	38.8062	42.3219	44.0951		96	120.845	307.33	388.062	423.219	440.951
	97	0.01159	0.1951	0.32909	0.39518	0.43011		97	0.11591	1.951	3.29094	3.95177	4.30106			97	12.0963	30.9291	39.136	42.7175	44.5255		97	120.963	309.291	391.36	427.175	445.255
	98	0.01115	0.19322	0.32768	0.39422	0.42944		98	0.1115	1.93216	3.27678	3.9422	4.29439			98	12.1077	31.1232	39.4644	43.1122	44.9553		98	121.077	311.232	394.644	431.122	449.553
	99	0.01073	0.19135	0.32627	0.39326	0.42877		99	0.10725	1.9135	3.26268	3.93265	4.28773			99	12.1186	31.3155	39.7914	43.506	45.3844		99	121.186	313.155	397.914	435.06	453.844
	100	0.01032	0.1895	0.32486	0.39231	0.42811		100	0.10317	1.89503	3.24864	3.92312	4.28108			100	12.1291	31.506	40.117	43.8988	45.8128		100	121.291	315.06	401.17	438.988	458.128
	101	0.00992	0.18767	0.32347	0.39136	0.42744		101	0.09924	1.87673	3.23466	3.91362	4.27444			101	12.1393	31.6945	40.4411	44.2906	46.2406		101	121.393	316.945	404.411	442.906	462.406
	102	0.00955	0.18586	0.32207	0.39041	0.42678		102	0.09547	1.85861	3.22074	3.90413	4.26781			102	12.149	31.8813	40.7639	44.6815	46.6677		102	121.49	318.813	407.639	446.815	466.677
	103	0.00918	0.18407	0.32069	0.38947	0.42612		103	0.09183	1.84067	3.20689	3.89468	4.26119			103	12.1584	32.0663	41.0853	45.0714	47.0942		103	121.584	320.663	410.853	450.714	470.942
	104	0.00883	0.18229	0.31931	0.38852	0.42546		104	0.08834	1.8229	3.19309	3.88524	4.25458			104	12.1674	32.2495	41.4053	45.4604	47.52		104	121.674	322.495	414.053	454.604	475.2
	105	0.0085	0.18053	0.31793	0.38758	0.4248		105	0.08497	1.8053	3.17935	3.87583	4.24798			105	12.176	32.4309	41.7239	45.8485	47.9451		105	121.76	324.309	417.239	458.485	479.451
	106	0.00817	0.17879	0.31657	0.38664	0.42414		106	0.08174	1.78787	3.16567	3.86644	4.24139			106	12.1844	32.6105	42.0411	46.2356	48.3696		106	121.844	326.105	420.411	462.356	483.696
	107	0.00786	0.17706	0.3152	0.38571	0.42348		107	0.07863	1.7706	3.15205	3.85707	4.23481			107	12.1924	32.7884	42.357	46.6218	48.7934		107	121.924	327.884	423.57	466.218	487.934
	108	0.00756	0.17535	0.31385	0.38477	0.42282		108	0.07563	1.75351	3.13849	3.84773	4.22824			108	12.2001	32.9646	42.6716	47.007	49.2165		108	122.001	329.647	426.716	470.07	492.165
	109	0.00728	0.17366	0.3125	0.38384	0.42217		109	0.07276	1.73658	3.12498	3.83841	4.22169			109	12.2075	33.1392	42.9847	47.3913	49.639		109	122.075	331.392	429.847	473.913	496.39
	110	0.007	0.17198	0.31115	0.38291	0.42151		110	0.06999	1.71981	3.11154	3.82911	4.21514			110	12.2147	33.312	43.2966	47.7747	50.0609		110	122.147	333.12	432.966	477.747	500.609
	111	0.00673	0.17032	0.30981	0.38198	0.42086		111	0.06732	1.70321	3.09815	3.81983	4.2086			111	12.2215	33.4831	43.607	48.1571	50.4821		111	122.215	334.831	436.07	481.571	504.82
	112	0.00648	0.16868	0.30848	0.38106	0.42021		112	0.06476	1.68676	3.08482	3.81058	4.20207			112	12.2281	33.6526	43.9162	48.5387	50.9026		112	122.281	336.526	439.162	485.387	509.026
	113	0.00623	0.16705	0.30715	0.38013	0.41956		113	0.06229	1.67047	3.07154	3.80135	4.19555			113	12.2345	33.8205	44.224	48.9193	51.3225		113	122.345	338.205	442.24	489.193	513.225
	114	0.00599	0.16543	0.30583	0.37921	0.4189		114	0.05992	1.65435	3.05833	3.79214	4.18905			114	12.2406	33.9867	44.5305	49.2989	51.7417		114	122.406	339.867	445.305	492.989	517.417
	115	0.00576	0.16384	0.30452	0.3783	0.41825		115	0.05764	1.63837	3.04517	3.78295	4.18255			115	12.2465	34.1514	44.8357	49.6777	52.1603		115	122.465	341.514	448.357	496.777	521.603
	116	0.00554	0.16226	0.30321	0.37738	0.41761		116	0.05545	1.62255	3.03207	3.77379	4.17606			116	12.2521	34.3144	45.1395	50.0555	52.5782		116	122.521	343.144	451.395	500.555	525.782
	117	0.00533	0.16069	0.3019	0.37646	0.41696		117	0.05334	1.60689	3.01902	3.76464	4.16958			117	12.2576	34.4759	45.4421	50.4325	52.9955		117	122.576	344.759	454.421	504.324	529.955
	118	0.00513	0.15914	0.3006	0.37555	0.41631		118	0.05131	1.59137	3.00603	3.75552	4.16311			118	12.2628	34.6358	45.7433	50.8085	53.4121		118	122.628	346.358	457.433	508.085	534.121
	119	0.00494	0.1576	0.29931	0.37464	0.41567		119	0.04935	1.57601	2.9931	3.74643	4.15666			119	12.2678	34.7942	46.0433	51.1835	53.8281		119	122.678	347.942	460.433	511.836	538.281
	120	0.00475	0.15608	0.29802	0.37374	0.41502		120	0.04748	1.56079	2.98022	3.73735	4.15021			120	12.2727	34.951	46.342	51.5577	54.2435		120	122.727	349.51	463.42	515.577	542.434
	121	0.00457	0.15457	0.29674	0.37283	0.41438		121	0.04567	1.54572	2.96739	3.7283	4.14377			121	12.2773	35.1063	46.6393	51.931	54.6581		121	122.773	351.063	466.393	519.31	546.581
	122	0.00439	0.15308	0.29546	0.37193	0.41373		122	0.04393	1.5308	2.95463	3.71926	4.13734			122	12.2818	35.2602	46.9354	52.3034	55.0722		122	122.818	352.602	469.354	523.034	550.722
	123	0.00423	0.1516	0.29419	0.37103	0.41309		123	0.04226	1.51602	2.94191	3.71025	4.13093			123	12.2861	35.4125	47.2303	52.6749	55.4856		123	122.861	354.125	472.303	526.749	554.856
	124	0.00406	0.15014	0.29293	0.37013	0.41245		124	0.04065	1.50138	2.92925	3.70127	4.12452			124	12.2903	35.5634	47.5238	53.0455	55.8984		124	122.903	355.634	475.238	530.455	558.984
	125	0.00391	0.14869	0.29167	0.36923	0.41181		125	0.0391	1.48689	2.91665	3.6923	4.11812			125	12.2943	35.7128	47.8161	53.4151	56.3105		125	122.943	357.128	478.161	534.151	563.105
	126	0.00376	0.14725	0.29041	0.36834	0.41117		126	0.03761	1.47253	2.9041	3.68335	4.11173			126	12.2981	35.8608	48.1072	53.7839	56.722		126	122.981	358.607	481.072	537.839	567.22
	127	0.00362	0.14583	0.28916	0.36744	0.41054		127	0.03618	1.45831	2.89161	3.67443	4.10536			127	12.3018	36.0073	48.3969	54.1518	57.1329		127	123.018	360.073	483.969	541.518	571.329
	128	0.00348	0.14442	0.28792	0.36655	0.4099		128	0.0348	1.44423	2.87916	3.66553	4.09899			128	12.3053	36.1524	48.6855	54.5188	57.5431		128	123.053	361.524	486.855	545.188	575.431
	129	0.00335	0.14303	0.28668	0.36566	0.40926		129	0.03348	1.43029	2.86678	3.65665	4.09263			129	12.3087	36.2961	48.9728	54.8849	57.9527		129	123.087	362.961	489.728	548.849	579.527
	130	0.00322	0.14165	0.28544	0.36478	0.40863		130	0.03221	1.41648	2.85444	3.64779	4.08628			130	12.312	36.4385	49.2588	55.2501	58.3616		130	123.12	364.385	492.588	552.501	583.616
	131	0.0031	0.14028	0.28422	0.3639	0.40799		131	0.03098	1.4028	2.84216	3.63895	4.07994			131	12.3152	36.5795	49.5437	55.6145	58.7699		131	123.152	365.794	495.437	556.145	587.699
	132	0.00298	0.13893	0.28299	0.36301	0.40736		132	0.0298	1.38926	2.82993	3.63014	4.07362			132	12.3182	36.7191	49.8273	55.9779	59.1776		132	123.182	367.19	498.273	559.779	591.776
	133	0.00287	0.13758	0.28178	0.36213	0.40673		133	0.02867	1.37584	2.81775	3.62134	4.0673			133	12.3211	36.8573	50.1097	56.3405	59.5847		133	123.212	368.573	501.097	563.405	595.846
	134	0.00276	0.13626	0.28056	0.36126	0.4061		134	0.02757	1.36256	2.80563	3.61257	4.06099			134	12.324	36.9942	50.3908	56.7022	59.9911		134	123.24	369.942	503.908	567.022	599.911
	135	0.00265	0.13494	0.27936	0.36038	0.40547		135	0.02653	1.3494	2.79356	3.60382	4.05469			135	12.3267	37.1298	50.6708	57.063	60.3969		135	123.267	371.298	506.708	570.63	603.968
	136	0.00255	0.13364	0.27815	0.35951	0.40484		136	0.02552	1.33638	2.78154	3.59509	4.0484			136	12.3293	37.2641	50.9496	57.423	60.802		136	123.293	372.641	509.495	574.23	608.02
	137	0.00245	0.13235	0.27696	0.35864	0.40421		137	0.02454	1.32347	2.76957	3.58638	4.04212			137	12.3318	37.3971	51.2271	57.782	61.2065		137	123.318	373.971	512.271	577.82	612.065
	138	0.00236	0.13107	0.27577	0.35777	0.40359		138	0.02361	1.31069	2.75765	3.57769	4.03585			138	12.3342	37.5288	51.5035	58.1402	61.6104		138	123.342	375.288	515.035	581.402	616.104
	139	0.00227	0.1298	0.27458	0.3569	0.40296		139	0.02271	1.29804	2.74579	3.56902	4.02959			139	12.3365	37.6593	51.7786	58.4976	62.0137		139	123.365	376.592	517.786	584.976	620.137
	140	0.00218	0.12855	0.2734	0.35604	0.40233		140	0.02185	1.28551	2.73397	3.56038	4.02334			140	12.3387	37.7884	52.0526	58.854	62.4163		140	123.387	377.884	520.526	588.54	624.163
	141	0.0021	0.12731	0.27222	0.35518	0.40171		141	0.02102	1.2731	2.72221	3.55175	4.0171			141	12.3409	37.9164	52.3254	59.2097	62.8184		141	123.409	379.164	523.254	592.096	628.184
	142	0.00202	0.12608	0.27105	0.35431	0.40109		142	0.02022	1.2608	2.7105	3.54315	4.01087			142	12.3429	38.0431	52.5971	59.5644	63.2198		142	123.429	380.431	525.971	595.644	632.198
	143	0.00194	0.12486	0.26988	0.35346	0.40046		143	0.01945	1.24863	2.69883	3.53456	4.00465			143	12.3449	38.1685	52.8675	59.9183	63.6205		143	123.449	381.685	528.675	599.183	636.205
	144	0.00187	0.12366	0.26872	0.3526	0.39984		144	0.01871	1.23657	2.68722	3.526	3.99843			144	12.3468	38.2928	53.1368	60.2713	64.0207		144	123.468	382.928	531.368	602.713	640.207
	145	0.0018	0.12246	0.26757	0.35175	0.39922		145	0.01799	1.22464	2.67566	3.51746	3.99223			145	12.3487	38.4158	53.405	60.6235	64.4202		145	123.487	384.158	534.05	606.235	644.202
	146	0.00173	0.12128	0.26641	0.35089	0.3986		146	0.01731	1.21281	2.66415	3.50894	3.98604			146	12.3504	38.5377	53.672	60.9748	64.8191		146	123.504	385.377	536.72	609.748	648.191
	147	0.00166	0.12011	0.26527	0.35004	0.39799		147	0.01665	1.2011	2.65268	3.50044	3.97986			147	12.3521	38.6584	53.9378	61.3253	65.2174		147	123.521	386.584	539.378	613.253	652.174
	148	0.0016	0.11895	0.26413	0.3492	0.39737		148	0.01602	1.1895	2.64127	3.49196	3.97368			148	12.3537	38.7779	54.2025	61.6749	65.6151		148	123.538	387.779	542.025	616.749	656.151
	149	0.00154	0.1178	0.26299	0.34835	0.39675		149	0.01541	1.17802	2.6299	3.4835	3.96752			149	12.3553	38.8963	54.4661	62.0237	66.0122		149	123.553	388.963	544.661	620.237	660.122
	150	0.00148	0.11666	0.26186	0.34751	0.39614		150	0.01482	1.16665	2.61859	3.47506	3.96137			150	12.3568	39.0136	54.7285	62.3716	66.4086		150	123.568	390.136	547.285	623.716	664.086
	151	0.00143	0.11554	0.26073	0.34666	0.39552		151	0.01426	1.15538	2.60732	3.46664	3.95522			151	12.3583	39.1296	54.9898	62.7187	66.8045		151	123.583	391.297	549.898	627.187	668.044
	152	0.00137	0.11442	0.25961	0.34582	0.39491		152	0.01371	1.14423	2.5961	3.45824	3.94909			152	12.3597	39.2446	55.25	63.0649	67.1997		152	123.597	392.446	552.5	630.649	671.997
	153	0.00132	0.11332	0.25849	0.34499	0.3943		153	0.01319	1.13318	2.58493	3.44986	3.94296			153	12.361	39.3585	55.509	63.4103	67.5943		153	123.61	393.585	555.09	634.103	675.943
	154	0.00127	0.11222	0.25738	0.34415	0.39368		154	0.01269	1.12224	2.57381	3.44151	3.93685			154	12.3623	39.4713	55.767	63.7549	67.9883		154	123.623	394.713	557.669	637.549	679.883
	155	0.00122	0.11114	0.25627	0.34332	0.39307		155	0.01221	1.1114	2.56274	3.43317	3.93074			155	12.3636	39.583	56.0238	64.0986	68.3816		155	123.636	395.83	560.238	640.986	683.816
	156	0.00117	0.11007	0.25517	0.34249	0.39246		156	0.01174	1.10067	2.55171	3.42485	3.92464			156	12.3648	39.6936	56.2795	64.4415	68.7744		156	123.648	396.936	562.795	644.415	687.744
	157	0.00113	0.109	0.25407	0.34166	0.39186		157	0.01129	1.09004	2.54073	3.41656	3.91855			157	12.3659	39.8031	56.5341	64.7836	69.1666		157	123.659	398.031	565.341	647.836	691.666
	158	0.00109	0.10795	0.25298	0.34083	0.39125		158	0.01086	1.07952	2.5298	3.40828	3.91248			158	12.367	39.9116	56.7876	65.1248	69.5581		158	123.67	399.116	567.876	651.248	695.581
	159	0.00105	0.10691	0.25189	0.34	0.39064		159	0.01045	1.0691	2.51891	3.40002	3.90641			159	12.3681	40.019	57.0401	65.4653	69.9491		159	123.681	400.19	570.401	654.653	699.491
	160	0.00101	0.10588	0.25081	0.33918	0.39003		160	0.01005	1.05877	2.50807	3.39179	3.90035			160	12.3691	40.1254	57.2914	65.8049	70.3394		160	123.691	401.254	572.914	658.048	703.394
	161	0.000967053	0.10486	0.24973	0.33836	0.38943		161	0.00967	1.04855	2.49728	3.38357	3.8943			161	12.3701	40.2308	57.5417	66.1436	70.7291		161	123.701	402.308	575.417	661.436	707.291
	162	0.000930242	0.10384	0.24865	0.33754	0.38883		162	0.0093	1.03843	2.48654	3.37537	3.88826			162	12.3711	40.3351	57.7909	66.4816	71.1183		162	123.711	403.351	577.909	664.816	711.183
	163	0.000894833	0.10284	0.24758	0.33672	0.38822		163	0.00895	1.0284	2.47584	3.36719	3.88223			163	12.372	40.4385	58.039	66.8187	71.5068		163	123.72	404.385	580.39	668.187	715.068
	164	0.000860771	0.10185	0.24652	0.3359	0.38762		164	0.00861	1.01847	2.46519	3.35904	3.8762			164	12.3728	40.5408	58.2861	67.155	71.8947		164	123.728	405.408	582.861	671.55	718.947
	165	0.000828006	0.10086	0.24546	0.33509	0.38702		165	0.00828	1.00864	2.45458	3.3509	3.87019			165	12.3737	40.6422	58.532	67.4905	72.282		165	123.737	406.422	585.32	674.905	722.82
	166	0.000796488	0.09989	0.2444	0.33428	0.38642		166	0.00796	0.9989	2.44402	3.34278	3.86419			166	12.3745	40.7425	58.777	67.8252	72.6687		166	123.745	407.425	587.77	678.252	726.687
	167	0.00076617	0.09893	0.24335	0.33347	0.38582		167	0.00766	0.98926	2.4335	3.33468	3.8582			167	12.3753	40.8419	59.0209	68.1591	73.0549		167	123.753	408.419	590.209	681.591	730.549
	168	0.000737006	0.09797	0.2423	0.33266	0.38522		168	0.00737	0.9797	2.42303	3.32661	3.85221			168	12.376	40.9404	59.2637	68.4921	73.4404		168	123.76	409.404	592.637	684.921	734.404
	169	0.000708952	0.09702	0.24126	0.33185	0.38462		169	0.00709	0.97025	2.41261	3.31855	3.84624			169	12.3768	41.0379	59.5055	68.8244	73.8253		169	123.768	410.379	595.055	688.244	738.253
	170	0.000681966	0.09609	0.24022	0.33105	0.38403		170	0.00682	0.96088	2.40222	3.31051	3.84027			170	12.3774	41.1344	59.7462	69.1558	74.2096		170	123.775	411.344	597.462	691.558	742.096
	171	0.000656007	0.09516	0.23919	0.33025	0.38343		171	0.00656	0.9516	2.39189	3.30249	3.83431			171	12.3781	41.2301	59.9859	69.4865	74.5934		171	123.781	412.301	599.859	694.865	745.934
	172	0.000631036	0.09424	0.23816	0.32945	0.38284		172	0.00631	0.94241	2.3816	3.29449	3.82837			172	12.3788	41.3248	60.2246	69.8163	74.9765		172	123.788	413.248	602.246	698.163	749.765
	173	0.000607016	0.09333	0.23713	0.32865	0.38224		173	0.00607	0.93331	2.37135	3.28651	3.82243			173	12.3794	41.4186	60.4622	70.1454	75.359		173	123.794	414.186	604.622	701.454	753.59
	174	0.00058391	0.09243	0.23611	0.32785	0.38165		174	0.00584	0.9243	2.36115	3.27854	3.8165			174	12.38	41.5114	60.6989	70.4736	75.741		174	123.8	415.114	606.989	704.736	757.41
	175	0.000561684	0.09154	0.2351	0.32706	0.38106		175	0.00562	0.91538	2.35099	3.2706	3.81058			175	12.3805	41.6034	60.9345	70.8011	76.1223		175	123.806	416.034	609.345	708.011	761.223
	176	0.000540303	0.09065	0.23409	0.32627	0.38047		176	0.0054	0.90654	2.34087	3.26268	3.80467			176	12.3811	41.6945	61.1691	71.1278	76.5031		176	123.811	416.945	611.691	711.278	765.031
	177	0.000519737	0.08978	0.23308	0.32548	0.37988		177	0.0052	0.89779	2.3308	3.25477	3.79877			177	12.3816	41.7847	61.4026	71.4536	76.8833		177	123.816	417.847	614.026	714.536	768.833
	178	0.000499953	0.08891	0.23208	0.32469	0.37929		178	0.005	0.88912	2.32077	3.24689	3.79287			178	12.3821	41.8741	61.6352	71.7787	77.2629		178	123.821	418.741	616.352	717.787	772.628
	179	0.000480923	0.08805	0.23108	0.3239	0.3787		179	0.00481	0.88053	2.31078	3.23902	3.78699			179	12.3826	41.9626	61.8668	72.103	77.6418		179	123.826	419.626	618.668	721.03	776.418
	180	0.000462616	0.0872	0.23008	0.32312	0.37811		180	0.00463	0.87203	2.30084	3.23118	3.78112			180	12.3831	42.0502	62.0974	72.4265	78.0203		180	123.831	420.502	620.974	724.265	780.202
	181	0.000445007	0.08636	0.22909	0.32233	0.37753		181	0.00445	0.86361	2.29094	3.22335	3.77525			181	12.3836	42.137	62.327	72.7492	78.3981		181	123.836	421.37	623.27	727.492	783.981
	182	0.000428068	0.08553	0.22811	0.32155	0.37694		182	0.00428	0.85527	2.28108	3.21554	3.7694			182	12.384	42.2229	62.5556	73.0712	78.7753		182	123.84	422.229	625.556	730.712	787.753
	183	0.000411774	0.0847	0.22713	0.32078	0.37635		183	0.00412	0.84702	2.27127	3.20775	3.76355			183	12.3844	42.308	62.7832	73.3923	79.1519		183	123.844	423.08	627.832	733.923	791.519
	184	0.0003961	0.08388	0.22615	0.32	0.37577		184	0.00396	0.83884	2.2615	3.19998	3.75771			184	12.3848	42.3923	63.0098	73.7127	79.528		184	123.848	423.923	630.098	737.127	795.28
	185	0.000381022	0.08307	0.22518	0.31922	0.37519		185	0.00381	0.83074	2.25177	3.19223	3.75188			185	12.3852	42.4758	63.2355	74.0323	79.9035		185	123.852	424.758	632.355	740.323	799.035
	186	0.000366519	0.08227	0.22421	0.31845	0.37461		186	0.00367	0.82272	2.24208	3.18449	3.74606			186	12.3856	42.5585	63.4602	74.3512	80.2784		186	123.856	425.585	634.602	743.512	802.784
	187	0.000352567	0.08148	0.22324	0.31768	0.37403		187	0.00353	0.81478	2.23243	3.17678	3.74025			187	12.3859	42.6403	63.6839	74.6693	80.6527		187	123.859	426.403	636.839	746.692	806.527
	188	0.000339147	0.08069	0.22228	0.31691	0.37345		188	0.00339	0.80691	2.22283	3.16908	3.73445			188	12.3863	42.7214	63.9067	74.9865	81.0264		188	123.863	427.214	639.067	749.865	810.264
	189	0.000326237	0.07991	0.22133	0.31614	0.37287		189	0.00326	0.79912	2.21326	3.16141	3.72866			189	12.3866	42.8017	64.1285	75.3031	81.3996		189	123.866	428.017	641.285	753.031	813.996
	190	0.000313819	0.07914	0.22037	0.31537	0.37229		190	0.00314	0.7914	2.20374	3.15375	3.72287			190	12.3869	42.8813	64.3493	75.6188	81.7722		190	123.869	428.813	643.493	756.188	817.722
	191	0.000301874	0.07838	0.21943	0.31461	0.37171		191	0.00302	0.78376	2.19426	3.14611	3.7171			191	12.3872	42.96	64.5692	75.9338	82.1442		191	123.872	429.6	645.692	759.338	821.442
	192	0.000290383	0.07762	0.21848	0.31385	0.37113		192	0.0029	0.77619	2.18481	3.13849	3.71133			192	12.3875	43.038	64.7882	76.248	82.5156		192	123.875	430.38	647.882	762.48	825.156
	193	0.00027933	0.07687	0.21754	0.31309	0.37056		193	0.00279	0.7687	2.17541	3.13088	3.70558			193	12.3878	43.1153	65.0062	76.5615	82.8864		193	123.878	431.153	650.062	765.615	828.864
	194	0.000268697	0.07613	0.21661	0.31233	0.36998		194	0.00269	0.76128	2.16605	3.1233	3.69983			194	12.3881	43.1918	65.2233	76.8742	83.2567		194	123.881	431.918	652.233	768.742	832.567
	195	0.000258469	0.07539	0.21567	0.31157	0.36941		195	0.00258	0.75393	2.15673	3.11573	3.69409			195	12.3884	43.2675	65.4394	77.1862	83.6264		195	123.884	432.675	654.394	771.862	836.264
	196	0.000248631	0.07466	0.21475	0.31082	0.36884		196	0.00249	0.74665	2.14745	3.10818	3.68836			196	12.3886	43.3426	65.6546	77.4974	83.9955		196	123.886	433.425	656.546	774.974	839.955
	197	0.000239166	0.07394	0.21382	0.31007	0.36826		197	0.00239	0.73944	2.13821	3.10065	3.68264			197	12.3889	43.4168	65.8689	77.8078	84.3641		197	123.889	434.169	658.689	778.078	843.641
	198	0.000230063	0.07323	0.2129	0.30931	0.36769		198	0.0023	0.7323	2.12901	3.09314	3.67693			198	12.3891	43.4904	66.0823	78.1175	84.7321		198	123.891	434.904	660.823	781.175	847.321
	199	0.000221305	0.07252	0.21199	0.30856	0.36712		199	0.00221	0.72523	2.11985	3.08565	3.67122			199	12.3893	43.5633	66.2947	78.4264	85.0995		199	123.893	435.633	662.947	784.264	850.995
	200	0.000212881	0.07182	0.21107	0.30782	0.36655		200	0.00213	0.71823	2.11073	3.07817	3.66553			200	12.3895	43.6355	66.5062	78.7346	85.4663		200	123.895	436.355	665.062	787.346	854.663
	201	0.000204778	0.07113	0.21017	0.30707	0.36598		201	0.00205	0.71129	2.10165	3.07072	3.65984			201	12.3897	43.707	66.7168	79.0421	85.8326		201	123.898	437.07	667.168	790.421	858.326
	202	0.000196983	0.07044	0.20926	0.30633	0.36542		202	0.00197	0.70443	2.09261	3.06328	3.65417			202	12.39	43.7777	66.9266	79.3488	86.1983		202	123.9	437.777	669.266	793.488	861.983
	203	0.000189485	0.06976	0.20836	0.30559	0.36485		203	0.00189	0.69762	2.0836	3.05586	3.6485			203	12.3902	43.8479	67.1354	79.6547	86.5634		203	123.901	438.479	671.354	796.547	865.634
	204	0.000182273	0.06909	0.20746	0.30485	0.36428		204	0.00182	0.69089	2.07464	3.04845	3.64284			204	12.3903	43.9173	67.3433	79.96	86.928		204	123.903	439.173	673.433	799.599	869.28
	205	0.000175334	0.06842	0.20657	0.30411	0.36372		205	0.00175	0.68422	2.06571	3.04107	3.63719			205	12.3905	43.986	67.5503	80.2644	87.292		205	123.905	439.86	675.503	802.644	872.92
	206	0.00016866	0.06776	0.20568	0.30337	0.36315		206	0.00169	0.67761	2.05682	3.0337	3.63155			206	12.3907	44.0541	67.7564	80.5682	87.6554		206	123.907	440.541	677.564	805.682	876.554
	207	0.00016224	0.06711	0.2048	0.30264	0.36259		207	0.00162	0.67107	2.04797	3.02635	3.62591			207	12.3909	44.1216	67.9617	80.8712	88.0183		207	123.908	441.216	679.617	808.712	880.183
	208	0.000156065	0.06646	0.20392	0.3019	0.36203		208	0.00156	0.66459	2.03916	3.01902	3.62029			208	12.391	44.1883	68.166	81.1734	88.3806		208	123.91	441.883	681.66	811.734	883.806
	209	0.000150124	0.06582	0.20304	0.30117	0.36147		209	0.0015	0.65817	2.03039	3.01171	3.61467			209	12.3912	44.2545	68.3695	81.475	88.7423		209	123.912	442.545	683.695	814.75	887.423
	210	0.00014441	0.06518	0.20217	0.30044	0.36091		210	0.00144	0.65182	2.02165	3.00441	3.60907			210	12.3913	44.32	68.5721	81.7758	89.1035		210	123.913	443.2	685.721	817.758	891.035
	211	0.000138913	0.06455	0.2013	0.29971	0.36035		211	0.00139	0.64552	2.01295	2.99713	3.60347			211	12.3915	44.3849	68.7738	82.0759	89.4642		211	123.914	443.848	687.738	820.759	894.641
	212	0.000133625	0.06393	0.20043	0.29899	0.35979		212	0.00134	0.63929	2.00429	2.98987	3.59788			212	12.3916	44.4491	68.9747	82.3752	89.8242		212	123.916	444.491	689.747	823.752	898.242
	213	0.000128539	0.06331	0.19957	0.29826	0.35923		213	0.00129	0.63312	1.99567	2.98263	3.5923			213	12.3917	44.5127	69.1747	82.6738	90.1837		213	123.917	445.127	691.747	826.738	901.837
	214	0.000123646	0.0627	0.19871	0.29754	0.35867		214	0.00124	0.62701	1.98708	2.9754	3.58673			214	12.3918	44.5757	69.3738	82.9717	90.5427		214	123.918	445.757	693.738	829.717	905.427
	215	0.000118939	0.0621	0.19785	0.29682	0.35812		215	0.00119	0.62095	1.97853	2.96819	3.58116			215	12.392	44.6381	69.5721	83.2689	90.9011		215	123.92	446.381	695.721	832.689	909.011
	216	0.000114412	0.0615	0.197	0.2961	0.35756		216	0.00114	0.61496	1.97002	2.961	3.57561			216	12.3921	44.6999	69.7695	83.5654	91.2589		216	123.921	446.999	697.695	835.654	912.589
	217	0.000110057	0.0609	0.19615	0.29538	0.35701		217	0.0011	0.60902	1.96154	2.95383	3.57006			217	12.3922	44.7611	69.9661	83.8611	91.6162		217	123.922	447.611	699.661	838.611	916.162
	218	0.000105868	0.06031	0.19531	0.29467	0.35645		218	0.00106	0.60314	1.9531	2.94667	3.56453			218	12.3923	44.8217	70.1619	84.1561	91.9729		218	123.923	448.217	701.618	841.561	919.729
	219	0.000101838	0.05973	0.19447	0.29395	0.3559		219	0.00102	0.59732	1.9447	2.93954	3.559			219	12.3924	44.8817	70.3567	84.4504	92.3291		219	123.924	448.817	703.567	844.504	923.291
	220	9.79613e-05	0.05915	0.19363	0.29324	0.35535		220	0.000979613	0.59155	1.93633	2.93241	3.55348			220	12.3925	44.9412	70.5508	84.744	92.6847		220	123.925	449.412	705.508	847.44	926.847
	221	9.42324e-05	0.05858	0.1928	0.29253	0.3548		221	0.000942324	0.58584	1.928	2.92531	3.54796			221	12.3926	45.0001	70.744	85.0369	93.0398		221	123.926	450	707.44	850.369	930.398
	222	9.06455e-05	0.05802	0.19197	0.29182	0.35425		222	0.000906455	0.58018	1.9197	2.91822	3.54246			222	12.3927	45.0583	70.9364	85.3291	93.3943		222	123.927	450.584	709.364	853.291	933.943
	223	8.71951e-05	0.05746	0.19114	0.29112	0.3537		223	0.000871951	0.57458	1.91144	2.91115	3.53697			223	12.3928	45.1161	71.1279	85.6206	93.7483		223	123.928	451.161	711.279	856.206	937.483
	224	8.38761e-05	0.0569	0.19032	0.29041	0.35315		224	0.000838761	0.56903	1.90322	2.9041	3.53148			224	12.3929	45.1733	71.3187	85.9113	94.1017		224	123.929	451.733	713.187	859.113	941.017
	225	8.06833e-05	0.05635	0.1895	0.28971	0.3526		225	0.000806833	0.56354	1.89503	2.89707	3.526			225	12.393	45.2299	71.5086	86.2014	94.4546		225	123.929	452.299	715.086	862.014	944.546
	226	7.76121e-05	0.05581	0.18869	0.289	0.35205		226	0.000776121	0.5581	1.88688	2.89005	3.52053			226	12.393	45.286	71.6977	86.4908	94.8069		226	123.93	452.86	716.977	864.907	948.069
	227	7.46579e-05	0.05527	0.18788	0.2883	0.35151		227	0.000746579	0.55271	1.87876	2.88305	3.51507			227	12.3931	45.3415	71.886	86.7794	95.1587		227	123.931	453.415	718.86	867.794	951.587
	228	7.1816e-05	0.05474	0.18707	0.28761	0.35096		228	0.00071816	0.54737	1.87067	2.87606	3.50962			228	12.3932	45.3965	72.0734	87.0674	95.5099		228	123.932	453.965	720.734	870.674	955.099
	229	6.90824e-05	0.05421	0.18626	0.28691	0.35042		229	0.000690824	0.54209	1.86262	2.86909	3.50418			229	12.3933	45.451	72.2601	87.3546	95.8606		229	123.932	454.51	722.601	873.546	958.606
	230	6.64528e-05	0.05369	0.18546	0.28621	0.34987		230	0.000664528	0.53685	1.85461	2.86214	3.49874			230	12.3933	45.5049	72.446	87.6412	96.2108		230	123.933	455.049	724.46	876.412	962.108
	231	6.39232e-05	0.05317	0.18466	0.28552	0.34933		231	0.000639232	0.53167	1.84663	2.85521	3.49331			231	12.3934	45.5584	72.631	87.927	96.5604		231	123.934	455.584	726.31	879.27	965.604
	232	6.149e-05	0.05265	0.18387	0.28483	0.34879		232	0.0006149	0.52654	1.83868	2.84829	3.48789			232	12.3934	45.6113	72.8153	88.2122	96.9094		232	123.934	456.113	728.153	882.122	969.094
	233	5.91494e-05	0.05215	0.18308	0.28414	0.34825		233	0.000591494	0.52145	1.83077	2.84139	3.48248			233	12.3935	45.6637	72.9988	88.4967	97.2579		233	123.935	456.637	729.988	884.967	972.579
	234	5.68979e-05	0.05164	0.18229	0.28345	0.34771		234	0.000568979	0.51642	1.8229	2.83451	3.47708			234	12.3936	45.7156	73.1814	88.7805	97.6059		234	123.936	457.156	731.815	887.805	976.059
	235	5.47321e-05	0.05114	0.18151	0.28276	0.34717		235	0.000547321	0.51143	1.81505	2.82764	3.47169			235	12.3936	45.767	73.3633	89.0636	97.9534		235	123.936	457.67	733.633	890.636	979.534
	236	5.26487e-05	0.05065	0.18072	0.28208	0.34663		236	0.000526487	0.50649	1.80724	2.82079	3.4663			236	12.3937	45.8179	73.5445	89.346	98.3003		236	123.937	458.179	735.445	893.46	983.003
	237	5.06447e-05	0.05016	0.17995	0.2814	0.34609		237	0.000506447	0.5016	1.79947	2.81396	3.46093			237	12.3937	45.8683	73.7248	89.6278	98.6466		237	123.937	458.683	737.248	896.278	986.466
	238	4.87169e-05	0.04968	0.17917	0.28071	0.34556		238	0.000487169	0.49676	1.79172	2.80714	3.45556			238	12.3938	45.9182	73.9044	89.9088	98.9925		238	123.938	459.182	739.044	899.088	989.924
	239	4.68625e-05	0.0492	0.1784	0.28003	0.34502		239	0.000468625	0.49196	1.78401	2.80034	3.4502			239	12.3938	45.9676	74.0832	90.1892	99.3377		239	123.938	459.676	740.831	901.892	993.377
	240	4.50787e-05	0.04872	0.17763	0.27936	0.34448		240	0.000450787	0.48721	1.77634	2.79356	3.44485			240	12.3939	46.0166	74.2612	90.4689	99.6825		240	123.939	460.166	742.612	904.689	996.825
	241	4.33628e-05	0.04825	0.17687	0.27868	0.34395		241	0.000433628	0.48251	1.7687	2.78679	3.4395			241	12.3939	46.0651	74.4384	90.7479	100.027		241	123.939	460.651	744.384	907.479	1000.27
	242	4.17122e-05	0.04779	0.17611	0.278	0.34342		242	0.000417122	0.47785	1.76109	2.78004	3.43417			242	12.394	46.1131	74.6149	91.0263	100.37		242	123.94	461.131	746.149	910.263	1003.7
	243	4.01244e-05	0.04732	0.17535	0.27733	0.34288		243	0.000401244	0.47324	1.75351	2.7733	3.42884			243	12.394	46.1606	74.7906	91.3039	100.714		243	123.94	461.606	747.906	913.039	1007.14
	244	3.85971e-05	0.04687	0.1746	0.27666	0.34235		244	0.000385971	0.46867	1.74596	2.76659	3.42352			244	12.394	46.2077	74.9656	91.5809	101.056		244	123.94	462.077	749.656	915.809	1010.56
	245	3.71279e-05	0.04641	0.17385	0.27599	0.34182		245	0.000371279	0.46414	1.73845	2.75988	3.41821			245	12.3941	46.2544	75.1398	91.8572	101.398		245	123.941	462.544	751.398	918.572	1013.98
	246	3.57147e-05	0.04597	0.1731	0.27532	0.34129		246	0.000357147	0.45966	1.73097	2.7532	3.41291			246	12.3941	46.3006	75.3133	92.1329	101.74		246	123.941	463.006	753.133	921.329	1017.4
	247	3.43552e-05	0.04552	0.17235	0.27465	0.34076		247	0.000343552	0.45522	1.72352	2.74653	3.40762			247	12.3941	46.3463	75.486	92.4079	102.081		247	123.941	463.463	754.86	924.079	1020.81
	248	3.30475e-05	0.04508	0.17161	0.27399	0.34023		248	0.000330475	0.45083	1.71611	2.73987	3.40233			248	12.3942	46.3916	75.658	92.6822	102.421		248	123.942	463.916	756.58	926.822	1024.21
	249	3.17895e-05	0.04465	0.17087	0.27332	0.33971		249	0.000317895	0.44648	1.70872	2.73324	3.39705			249	12.3942	46.4365	75.8293	92.9558	102.761		249	123.942	464.365	758.292	929.559	1027.61
	250	3.05795e-05	0.04422	0.17014	0.27266	0.33918		250	0.000305795	0.44217	1.70137	2.72661	3.39179			250	12.3942	46.4809	75.9998	93.2288	103.101		250	123.942	464.809	759.998	932.288	1031.01
	251	2.94155e-05	0.04379	0.1694	0.272	0.33865		251	0.000294155	0.4379	1.69405	2.72001	3.38652			251	12.3943	46.5249	76.1695	93.5012	103.44		251	123.943	465.249	761.695	935.012	1034.4
	252	2.82958e-05	0.04337	0.16868	0.27134	0.33813		252	0.000282958	0.43367	1.68676	2.71342	3.38127			252	12.3943	46.5685	76.3386	93.7729	103.778		252	123.943	465.685	763.386	937.728	1037.78
	253	2.72187e-05	0.04295	0.16795	0.27068	0.3376		253	0.000272187	0.42948	1.6795	2.70685	3.37603			253	12.3943	46.6116	76.5069	94.0439	104.116		253	123.943	466.116	765.069	940.439	1041.16
	254	2.61826e-05	0.04253	0.16723	0.27003	0.33708		254	0.000261826	0.42533	1.67228	2.70029	3.37079			254	12.3943	46.6544	76.6745	94.3142	104.453		254	123.944	466.544	766.745	943.142	1044.53
	255	2.5186e-05	0.04212	0.16651	0.26937	0.33656		255	0.00025186	0.42123	1.66508	2.69375	3.36556			255	12.3944	46.6967	76.8413	94.5839	104.79		255	123.944	466.967	768.413	945.839	1047.9
	256	2.42273e-05	0.04172	0.16579	0.26872	0.33603		256	0.000242273	0.41716	1.65792	2.68722	3.36034			256	12.3944	46.7386	77.0075	94.853	105.126		256	123.944	467.386	770.075	948.53	1051.26
	257	2.33051e-05	0.04131	0.16508	0.26807	0.33551		257	0.000233051	0.41313	1.65078	2.68071	3.35513			257	12.3944	46.7801	77.1729	95.1214	105.462		257	123.944	467.802	771.729	951.214	1054.62
	258	2.2418e-05	0.04091	0.16437	0.26742	0.33499		258	0.00022418	0.40914	1.64368	2.67422	3.34992			258	12.3945	46.8213	77.3376	95.3891	105.797		258	123.945	468.213	773.376	953.891	1057.97
	259	2.15646e-05	0.04052	0.16366	0.26677	0.33447		259	0.000215646	0.40519	1.63661	2.66774	3.34473			259	12.3945	46.862	77.5016	95.6562	106.132		259	123.945	468.62	775.017	956.562	1061.32
	260	2.07438e-05	0.04013	0.16296	0.26613	0.33395		260	0.000207438	0.40128	1.62957	2.66128	3.33954			260	12.3945	46.9023	77.665	95.9227	106.466		260	123.945	469.023	776.65	959.227	1064.66
	261	1.99542e-05	0.03974	0.16226	0.26548	0.33344		261	0.000199542	0.39741	1.62255	2.65483	3.33436			261	12.3945	46.9422	77.8276	96.1885	106.8		261	123.945	469.422	778.276	961.885	1068
	262	1.91946e-05	0.03936	0.16156	0.26484	0.33292		262	0.000191946	0.39357	1.61557	2.6484	3.32919			262	12.3945	46.9818	77.9895	96.4536	107.133		262	123.945	469.818	779.895	964.536	1071.33
	263	1.8464e-05	0.03898	0.16086	0.2642	0.3324		263	0.00018464	0.38977	1.60862	2.64198	3.32402			263	12.3946	47.021	78.1507	96.7181	107.466		263	123.946	470.21	781.507	967.181	1074.66
	264	1.77612e-05	0.0386	0.16017	0.26356	0.33189		264	0.000177612	0.38601	1.6017	2.63558	3.31887			264	12.3946	47.0598	78.3112	96.982	107.798		264	123.946	470.597	783.112	969.82	1077.98
	265	1.70851e-05	0.03823	0.15948	0.26292	0.33137		265	0.000170851	0.38228	1.59481	2.6292	3.31372			265	12.3946	47.0982	78.471	97.2453	108.13		265	123.946	470.982	784.71	972.453	1081.3
	266	1.64348e-05	0.03786	0.15879	0.26228	0.33086		266	0.000164348	0.37859	1.58795	2.62283	3.30858			266	12.3946	47.1362	78.6302	97.5079	108.461		266	123.946	471.362	786.302	975.079	1084.61
	267	1.58092e-05	0.03749	0.15811	0.26165	0.33034		267	0.000158092	0.37493	1.58111	2.61647	3.30345			267	12.3946	47.1739	78.7886	97.7698	108.791		267	123.946	471.739	787.886	977.698	1087.91
	268	1.52074e-05	0.03713	0.15743	0.26101	0.32983		268	0.000152074	0.37131	1.57431	2.61013	3.29832			268	12.3946	47.2112	78.9464	98.0312	109.121		268	123.946	472.112	789.464	980.312	1091.21
	269	1.46285e-05	0.03677	0.15675	0.26038	0.32932		269	0.000146285	0.36773	1.56754	2.60381	3.29321			269	12.3947	47.2482	79.1035	98.2919	109.451		269	123.947	472.481	791.035	982.919	1094.51
	270	1.40717e-05	0.03642	0.15608	0.25975	0.32881		270	0.000140717	0.36418	1.56079	2.5975	3.2881			270	12.3947	47.2847	79.2599	98.5519	109.78		270	123.947	472.847	792.599	985.519	1097.8
	271	1.35361e-05	0.03607	0.15541	0.25912	0.3283		271	0.000135361	0.36066	1.55408	2.59121	3.283			271	12.3947	47.321	79.4156	98.8114	110.109		271	123.947	473.21	794.156	988.114	1101.09
	272	1.30208e-05	0.03572	0.15474	0.25849	0.32779		272	0.000130208	0.35718	1.54739	2.58493	3.27791			272	12.3947	47.3569	79.5707	99.0702	110.437		272	123.947	473.569	795.707	990.702	1104.37
	273	1.25252e-05	0.03537	0.15407	0.25787	0.32728		273	0.000125252	0.35373	1.54073	2.57867	3.27282			273	12.3947	47.3924	79.7251	99.3283	110.764		273	123.947	473.924	797.251	993.283	1107.64
	274	1.20484e-05	0.03503	0.15341	0.25724	0.32677		274	0.000120484	0.35032	1.5341	2.57242	3.26775			274	12.3947	47.4276	79.8789	99.5859	111.091		274	123.947	474.276	798.789	995.859	1110.91
	275	1.15898e-05	0.03469	0.15275	0.25662	0.32627		275	0.000115898	0.34693	1.5275	2.56619	3.26268			275	12.3947	47.4625	80.0319	99.8428	111.418		275	123.947	474.625	800.319	998.428	1114.18
	276	1.11486e-05	0.03436	0.15209	0.256	0.32576		276	0.000111486	0.34358	1.52093	2.55998	3.25762			276	12.3947	47.497	80.1844	100.099	111.744		276	123.947	474.97	801.844	1000.99	1117.44
	277	1.07243e-05	0.03403	0.15144	0.25538	0.32526		277	0.000107243	0.34027	1.51439	2.55377	3.25256			277	12.3948	47.5312	80.3361	100.355	112.069		277	123.948	475.312	803.361	1003.55	1120.69
	278	1.0316e-05	0.0337	0.15079	0.25476	0.32475		278	0.00010316	0.33698	1.50787	2.54759	3.24752			278	12.3948	47.5651	80.4872	100.61	112.394		278	123.948	475.651	804.872	1006.1	1123.94
	279	9.92337e-06	0.03337	0.15014	0.25414	0.32425		279	9.92337e-05	0.33373	1.50138	2.54141	3.24248			279	12.3948	47.5986	80.6377	100.864	112.719		279	123.948	475.986	806.377	1008.64	1127.19
	280	9.54564e-06	0.03305	0.14949	0.25353	0.32375		280	9.54564e-05	0.33051	1.49492	2.53526	3.23745			280	12.3948	47.6318	80.7875	101.118	113.043		280	123.948	476.318	807.875	1011.18	1130.43
	281	9.18229e-06	0.03273	0.14885	0.25291	0.32324		281	9.18229e-05	0.32731	1.48849	2.52912	3.23243			281	12.3948	47.6647	80.9367	101.371	113.366		281	123.948	476.647	809.367	1013.71	1133.66
	282	8.83276e-06	0.03242	0.14821	0.2523	0.32274		282	8.83276e-05	0.32415	1.48208	2.52299	3.22742			282	12.3948	47.6973	81.0852	101.624	113.689		282	123.948	476.973	810.852	1016.24	1136.89
	283	8.49655e-06	0.0321	0.14757	0.25169	0.32224		283	8.49655e-05	0.32102	1.47571	2.51688	3.22241			283	12.3948	47.7295	81.2331	101.876	114.012		283	123.948	477.295	812.331	1018.76	1140.12
	284	8.17313e-06	0.03179	0.14694	0.25108	0.32174		284	8.17313e-05	0.31792	1.46936	2.51078	3.21741			284	12.3948	47.7615	81.3804	102.127	114.334		284	123.948	477.615	813.804	1021.27	1143.34
	285	7.86202e-06	0.03149	0.1463	0.25047	0.32124		285	7.86202e-05	0.31486	1.46304	2.5047	3.21242			285	12.3948	47.7931	81.527	102.378	114.655		285	123.948	477.931	815.27	1023.78	1146.55
	286	7.56275e-06	0.03118	0.14567	0.24986	0.32074		286	7.56275e-05	0.31182	1.45674	2.49863	3.20744			286	12.3948	47.8245	81.673	102.628	114.976		286	123.948	478.245	816.73	1026.28	1149.76
	287	7.27488e-06	0.03088	0.14505	0.24926	0.32025		287	7.27488e-05	0.3088	1.45047	2.49258	3.20246			287	12.3948	47.8555	81.8183	102.878	115.297		287	123.948	478.555	818.183	1028.78	1152.97
	288	6.99796e-06	0.03058	0.14442	0.24865	0.31975		288	6.99796e-05	0.30582	1.44423	2.48654	3.1975			288	12.3948	47.8862	81.9631	103.127	115.617		288	123.948	478.862	819.631	1031.27	1156.17
	289	6.73159e-06	0.03029	0.1438	0.24805	0.31925		289	6.73159e-05	0.30287	1.43802	2.48051	3.19254			289	12.3948	47.9166	82.1072	103.375	115.936		289	123.949	479.167	821.072	1033.75	1159.36
	290	6.47535e-06	0.02999	0.14318	0.24745	0.31876		290	6.47535e-05	0.29995	1.43183	2.47451	3.18758			290	12.3949	47.9468	82.2507	103.623	116.255		290	123.949	479.468	822.507	1036.23	1162.55
	291	6.22887e-06	0.02971	0.14257	0.24685	0.31826		291	6.22887e-05	0.29705	1.42567	2.46851	3.18264			291	12.3949	47.9766	82.3936	103.87	116.574		291	123.949	479.766	823.935	1038.7	1165.74
	292	5.99177e-06	0.02942	0.14195	0.24625	0.31777		292	5.99177e-05	0.29418	1.41954	2.46253	3.1777			292	12.3949	48.0062	82.5358	104.117	116.892		292	123.949	480.062	825.358	1041.17	1168.92
	293	5.76369e-06	0.02913	0.14134	0.24566	0.31728		293	5.76369e-05	0.29134	1.41343	2.45656	3.17277			293	12.3949	48.0355	82.6775	104.363	117.209		293	123.949	480.355	826.775	1043.63	1172.09
	294	5.5443e-06	0.02885	0.14073	0.24506	0.31679		294	5.5443e-05	0.28853	1.40735	2.45061	3.16785			294	12.3949	48.0645	82.8185	104.608	117.526		294	123.949	480.645	828.185	1046.08	1175.26
	295	5.33326e-06	0.02857	0.14013	0.24447	0.31629		295	5.33326e-05	0.28574	1.40129	2.44468	3.16294			295	12.3949	48.0932	82.9589	104.853	117.843		295	123.949	480.932	829.589	1048.53	1178.43
	296	5.13025e-06	0.0283	0.13953	0.24388	0.3158		296	5.13025e-05	0.28298	1.39526	2.43875	3.15803			296	12.3949	48.1216	83.0987	105.097	118.159		296	123.949	481.216	830.988	1050.97	1181.59
	297	4.93497e-06	0.02803	0.13893	0.24328	0.31531		297	4.93497e-05	0.28025	1.38926	2.43285	3.15314			297	12.3949	48.1498	83.238	105.34	118.474		297	123.949	481.498	832.38	1053.4	1184.74
	298	4.74712e-06	0.02775	0.13833	0.2427	0.31482		298	4.74712e-05	0.27755	1.38328	2.42695	3.14824			298	12.3949	48.1777	83.3766	105.583	118.79		298	123.949	481.777	833.766	1055.83	1187.9
	299	4.56642e-06	0.02749	0.13773	0.24211	0.31434		299	4.56642e-05	0.27487	1.37733	2.42107	3.14336			299	12.3949	48.2053	83.5146	105.826	119.104		299	123.949	482.053	835.146	1058.26	1191.04
	300	4.3926e-06	0.02722	0.13714	0.24152	0.31385		300	4.3926e-05	0.27221	1.3714	2.41521	3.13849			300	12.3949	48.2326	83.6521	106.068	119.418		300	123.949	482.327	836.521	1060.68	1194.18
	301	4.2254e-06	0.02696	0.13655	0.24094	0.31336		301	4.2254e-05	0.26958	1.3655	2.40936	3.13362			301	12.3949	48.2597	83.7889	106.309	119.732		301	123.949	482.597	837.889	1063.09	1197.32
	302	4.06456e-06	0.0267	0.13596	0.24035	0.31288		302	4.06456e-05	0.26698	1.35963	2.40352	3.12876			302	12.3949	48.2866	83.9252	106.55	120.045		302	123.949	482.866	839.252	1065.5	1200.45
	303	3.90984e-06	0.02644	0.13538	0.23977	0.31239		303	3.90984e-05	0.2644	1.35378	2.3977	3.1239			303	12.3949	48.3131	84.0608	106.79	120.358		303	123.949	483.131	840.608	1067.9	1203.58
	304	3.76102e-06	0.02619	0.1348	0.23919	0.31191		304	3.76102e-05	0.26185	1.34795	2.39189	3.11906			304	12.3949	48.3394	84.1959	107.029	120.67		304	123.949	483.395	841.959	1070.29	1206.7
	305	3.61785e-06	0.02593	0.13422	0.23861	0.31142		305	3.61785e-05	0.25932	1.34215	2.38609	3.11422			305	12.3949	48.3655	84.3304	107.268	120.981		305	123.949	483.655	843.304	1072.68	1209.81
	306	3.48014e-06	0.02568	0.13364	0.23803	0.31094		306	3.48014e-05	0.25682	1.33638	2.38031	3.10939			306	12.3949	48.3913	84.4644	107.506	121.293		306	123.949	483.913	844.644	1075.06	1212.93
	307	3.34767e-06	0.02543	0.13306	0.23745	0.31046		307	3.34767e-05	0.25434	1.33063	2.37455	3.10457			307	12.3949	48.4169	84.5977	107.744	121.603		307	123.949	484.169	845.977	1077.44	1216.03
	308	3.22024e-06	0.02519	0.13249	0.23688	0.30998		308	3.22024e-05	0.25188	1.3249	2.36879	3.09975			308	12.3949	48.4422	84.7305	107.981	121.913		308	123.949	484.422	847.305	1079.81	1219.13
	309	3.09766e-06	0.02495	0.13192	0.23631	0.30949		309	3.09766e-05	0.24945	1.3192	2.36306	3.09494			309	12.3949	48.4672	84.8627	108.218	122.223		309	123.949	484.673	848.627	1082.18	1222.23
	310	2.97975e-06	0.0247	0.13135	0.23573	0.30901		310	2.97975e-05	0.24704	1.31352	2.35733	3.09014			310	12.3949	48.4921	84.9943	108.454	122.532		310	123.95	484.921	849.943	1084.54	1225.32
	311	2.86633e-06	0.02447	0.13079	0.23516	0.30853		311	2.86633e-05	0.24466	1.30787	2.35162	3.08535			311	12.3949	48.5167	85.1254	108.689	122.841		311	123.95	485.167	851.254	1086.89	1228.41
	312	2.75722e-06	0.02423	0.13022	0.23459	0.30806		312	2.75722e-05	0.2423	1.30224	2.34592	3.08056			312	12.395	48.541	85.2559	108.924	123.15		312	123.95	485.41	852.559	1089.24	1231.5
	313	2.65227e-06	0.024	0.12966	0.23402	0.30758		313	2.65227e-05	0.23996	1.29664	2.34024	3.07578			313	12.395	48.5651	85.3859	109.158	123.457		313	123.95	485.651	853.858	1091.58	1234.57
	314	2.55131e-06	0.02376	0.12911	0.23346	0.3071		314	2.55131e-05	0.23764	1.29106	2.33457	3.07101			314	12.395	48.589	85.5152	109.392	123.765		314	123.95	485.89	855.152	1093.92	1237.65
	315	2.4542e-06	0.02353	0.12855	0.23289	0.30663		315	2.4542e-05	0.23534	1.28551	2.32892	3.06625			315	12.395	48.6127	85.6441	109.625	124.072		315	123.95	486.127	856.441	1096.25	1240.72
	316	2.36078e-06	0.02331	0.128	0.23233	0.30615		316	2.36078e-05	0.23307	1.27998	2.32327	3.06149			316	12.395	48.6361	85.7723	109.858	124.378		316	123.95	486.361	857.723	1098.58	1243.78
	317	2.27092e-06	0.02308	0.12745	0.23176	0.30567		317	2.27092e-05	0.23082	1.27447	2.31765	3.05675			317	12.395	48.6593	85.9001	110.09	124.684		317	123.95	486.593	859.001	1100.9	1246.84
	318	2.18447e-06	0.02286	0.1269	0.2312	0.3052		318	2.18447e-05	0.22859	1.26898	2.31203	3.052			318	12.395	48.6822	86.0272	110.322	124.989		318	123.95	486.822	860.272	1103.22	1249.89
	319	2.10132e-06	0.02264	0.12635	0.23064	0.30473		319	2.10132e-05	0.22639	1.26352	2.30643	3.04727			319	12.395	48.705	86.1539	110.552	125.294		319	123.95	487.05	861.539	1105.52	1252.94
	320	2.02134e-06	0.02242	0.12581	0.23008	0.30425		320	2.02134e-05	0.2242	1.25809	2.30084	3.04254			320	12.395	48.7275	86.2799	110.783	125.599		320	123.95	487.275	862.799	1107.83	1255.99
	321	1.94439e-06	0.0222	0.12527	0.22953	0.30378		321	1.94439e-05	0.22204	1.25267	2.29527	3.03782			321	12.395	48.7498	86.4055	111.013	125.903		321	123.95	487.498	864.055	1110.13	1259.03
	322	1.87038e-06	0.02199	0.12473	0.22897	0.30331		322	1.87038e-05	0.21989	1.24728	2.28971	3.03311			322	12.395	48.7719	86.5305	111.242	126.206		322	123.95	487.719	865.305	1112.42	1262.06
	323	1.79919e-06	0.02178	0.12419	0.22842	0.30284		323	1.79919e-05	0.21777	1.24192	2.28416	3.02841			323	12.395	48.7938	86.6549	111.471	126.509		323	123.95	487.938	866.549	1114.71	1265.09
	324	1.7307e-06	0.02157	0.12366	0.22786	0.30237		324	1.7307e-05	0.21567	1.23657	2.27863	3.02371			324	12.395	48.8155	86.7789	111.699	126.812		324	123.95	488.155	867.789	1116.99	1268.12
	325	1.66482e-06	0.02136	0.12313	0.22731	0.3019		325	1.66482e-05	0.21358	1.23125	2.27311	3.01902			325	12.395	48.8369	86.9022	111.926	127.114		325	123.95	488.369	869.023	1119.26	1271.14
	326	1.60145e-06	0.02115	0.1226	0.22676	0.30143		326	1.60145e-05	0.21152	1.22596	2.2676	3.01434			326	12.395	48.8582	87.0251	112.153	127.416		326	123.95	488.582	870.251	1121.53	1274.16
	327	1.54049e-06	0.02095	0.12207	0.22621	0.30097		327	1.54049e-05	0.20948	1.22068	2.26211	3.00966			327	12.395	48.8792	87.1474	112.38	127.717		327	123.95	488.792	871.474	1123.8	1277.17
	328	1.48185e-06	0.02075	0.12154	0.22566	0.3005		328	1.48185e-05	0.20746	1.21543	2.25663	3.00499			328	12.395	48.9001	87.2692	112.606	128.018		328	123.95	489.001	872.692	1126.06	1280.18
	329	1.42545e-06	0.02055	0.12102	0.22512	0.30003		329	1.42545e-05	0.20545	1.2102	2.25116	3.00033			329	12.395	48.9207	87.3905	112.831	128.318		329	123.95	489.207	873.905	1128.31	1283.18
	330	1.37119e-06	0.02035	0.1205	0.22457	0.29957		330	1.37119e-05	0.20347	1.20499	2.24571	2.99568			330	12.395	48.9412	87.5113	113.056	128.618		330	123.95	489.412	875.113	1130.56	1286.18
	331	1.31899e-06	0.02015	0.11998	0.22403	0.2991		331	1.31899e-05	0.20151	1.19981	2.24027	2.99103			331	12.395	48.9614	87.6315	113.28	128.917		331	123.95	489.614	876.315	1132.8	1289.17
	332	1.26879e-06	0.01996	0.11946	0.22348	0.29864		332	1.26879e-05	0.19956	1.19464	2.23484	2.98639			332	12.395	48.9815	87.7512	113.504	129.216		332	123.95	489.815	877.513	1135.04	1292.16
	333	1.22049e-06	0.01976	0.11895	0.22294	0.29818		333	1.22049e-05	0.19763	1.1895	2.22942	2.98176			333	12.395	49.0014	87.8705	113.727	129.514		333	123.95	490.013	878.705	1137.27	1295.14
	334	1.17403e-06	0.01957	0.11844	0.2224	0.29771		334	1.17403e-05	0.19573	1.18439	2.22402	2.97713			334	12.395	49.021	87.9891	113.95	129.812		334	123.95	490.21	879.892	1139.5	1298.12
	335	1.12934e-06	0.01938	0.11793	0.22186	0.29725		335	1.12934e-05	0.19384	1.17929	2.21864	2.97252			335	12.395	49.0405	88.1073	114.172	130.11		335	123.95	490.405	881.073	1141.72	1301.1
	336	1.08636e-06	0.0192	0.11742	0.22133	0.29679		336	1.08636e-05	0.19196	1.17422	2.21326	2.96791			336	12.395	49.0598	88.225	114.394	130.407		336	123.95	490.598	882.25	1143.94	1304.07
	337	1.045e-06	0.01901	0.11692	0.22079	0.29633		337	1.045e-05	0.19011	1.16916	2.2079	2.9633			337	12.395	49.0789	88.3422	114.615	130.703		337	123.95	490.789	883.422	1146.15	1307.03
	338	1.00523e-06	0.01883	0.11641	0.22026	0.29587		338	1.00523e-05	0.18828	1.16413	2.20255	2.95871			338	12.395	49.0978	88.4588	114.835	131		338	123.95	490.978	884.588	1148.35	1310
	339	9.66962e-07	0.01865	0.11591	0.21972	0.29541		339	9.66962e-06	0.18646	1.15912	2.19721	2.95412			339	12.395	49.1165	88.575	115.055	131.295		339	123.95	491.165	885.75	1150.55	1312.95
	340	9.30155e-07	0.01847	0.11541	0.21919	0.29495		340	9.30155e-06	0.18466	1.15414	2.19189	2.94953			340	12.395	49.1351	88.6907	115.275	131.59		340	123.95	491.351	886.907	1152.75	1315.9
	341	8.94749e-07	0.01829	0.11492	0.21866	0.2945		341	8.94749e-06	0.18287	1.14917	2.18658	2.94496			341	12.395	49.1535	88.8058	115.494	131.885		341	123.95	491.535	888.058	1154.94	1318.85
	342	8.6069e-07	0.01811	0.11442	0.21813	0.29404		342	8.6069e-06	0.18111	1.14423	2.18128	2.94039			342	12.395	49.1717	88.9205	115.712	132.179		342	123.95	491.717	889.205	1157.12	1321.79
	343	8.27928e-07	0.01794	0.11393	0.2176	0.29358		343	8.27928e-06	0.17936	1.1393	2.176	2.93583			343	12.395	49.1897	89.0347	115.93	132.473		343	123.95	491.897	890.347	1159.3	1324.73
	344	7.96414e-07	0.01776	0.11344	0.21707	0.29313		344	7.96414e-06	0.17763	1.1344	2.17073	2.93128			344	12.395	49.2075	89.1484	116.147	132.767		344	123.95	492.075	891.484	1161.47	1327.67
	345	7.66098e-07	0.01759	0.11295	0.21655	0.29267		345	7.66098e-06	0.17591	1.12952	2.16547	2.92673			345	12.395	49.2252	89.2616	116.364	133.059		345	123.95	492.252	892.616	1163.64	1330.59
	346	7.36937e-07	0.01742	0.11247	0.21602	0.29222		346	7.36937e-06	0.17421	1.12466	2.16022	2.92219			346	12.395	49.2427	89.3743	116.58	133.352		346	123.95	492.427	893.743	1165.8	1333.52
	347	7.08886e-07	0.01725	0.11198	0.2155	0.29177		347	7.08886e-06	0.17253	1.11982	2.15499	2.91766			347	12.395	49.2601	89.4865	116.796	133.644		347	123.95	492.601	894.865	1167.96	1336.44
	348	6.81902e-07	0.01709	0.1115	0.21498	0.29131		348	6.81902e-06	0.17087	1.115	2.14977	2.91313			348	12.395	49.2772	89.5982	117.011	133.935		348	123.95	492.772	895.982	1170.11	1339.35
	349	6.55946e-07	0.01692	0.11102	0.21446	0.29086		349	6.55946e-06	0.16922	1.1102	2.14456	2.90861			349	12.395	49.2942	89.7095	117.226	134.226		349	123.95	492.942	897.095	1172.26	1342.26
	350	6.30977e-07	0.01676	0.11054	0.21394	0.29041		350	6.30977e-06	0.16758	1.10543	2.13937	2.9041			350	12.395	49.3111	89.8203	117.44	134.517		350	123.95	493.111	898.203	1174.4	1345.17
	351	6.06959e-07	0.0166	0.11007	0.21342	0.28996		351	6.06959e-06	0.16597	1.10067	2.13418	2.8996			351	12.395	49.3278	89.9306	117.654	134.807		351	123.95	493.278	899.306	1176.54	1348.07
	352	5.83856e-07	0.01644	0.10959	0.2129	0.28951		352	5.83856e-06	0.16436	1.09594	2.12901	2.8951			352	12.395	49.3443	90.0404	117.867	135.097		352	123.95	493.443	900.404	1178.67	1350.97
	353	5.61631e-07	0.01628	0.10912	0.21239	0.28906		353	5.61631e-06	0.16278	1.09122	2.12386	2.89061			353	12.395	49.3606	90.1498	118.08	135.386		353	123.95	493.606	901.498	1180.8	1353.86
	354	5.40253e-07	0.01612	0.10865	0.21187	0.28861		354	5.40253e-06	0.1612	1.08652	2.11871	2.88612			354	12.395	49.3768	90.2587	118.292	135.675		354	123.95	493.768	902.587	1182.92	1356.75
	355	5.19688e-07	0.01596	0.10818	0.21136	0.28816		355	5.19688e-06	0.15965	1.08185	2.11358	2.88165			355	12.395	49.3929	90.3671	118.503	135.964		355	123.95	493.929	903.671	1185.03	1359.64
	356	4.99906e-07	0.01581	0.10772	0.21085	0.28772		356	4.99906e-06	0.15811	1.07719	2.10846	2.87718			356	12.395	49.4088	90.475	118.715	136.251		356	123.95	494.088	904.75	1187.15	1362.51
	357	4.80878e-07	0.01566	0.10726	0.21033	0.28727		357	4.80878e-06	0.15658	1.07256	2.10335	2.87272			357	12.395	49.4245	90.5825	118.925	136.539		357	123.95	494.245	905.825	1189.25	1365.39
	358	4.62573e-07	0.01551	0.10679	0.20983	0.28683		358	4.62573e-06	0.15507	1.06795	2.09825	2.86826			358	12.395	49.4401	90.6895	119.135	136.826		358	123.95	494.401	906.895	1191.35	1368.26
	359	4.44965e-07	0.01536	0.10634	0.20932	0.28638		359	4.44965e-06	0.15357	1.06335	2.09317	2.86381			359	12.395	49.4555	90.7961	119.345	137.113		359	123.95	494.555	907.961	1193.45	1371.13
	360	4.28028e-07	0.01521	0.10588	0.20881	0.28594		360	4.28028e-06	0.15209	1.05877	2.0881	2.85937			360	12.395	49.4708	90.9022	119.554	137.399		360	123.95	494.708	909.022	1195.54	1373.99
	361	4.11735e-07	0.01506	0.10542	0.2083	0.28549		361	4.11735e-06	0.15062	1.05422	2.08304	2.85493			361	12.395	49.4859	91.0079	119.762	137.685		361	123.95	494.859	910.079	1197.62	1376.85
	362	3.96063e-07	0.01492	0.10497	0.2078	0.28505		362	3.96063e-06	0.14917	1.04968	2.078	2.8505			362	12.395	49.5009	91.1131	119.97	137.97		362	123.95	495.009	911.131	1199.7	1379.7
	363	3.80987e-07	0.01477	0.10452	0.2073	0.28461		363	3.80987e-06	0.14773	1.04517	2.07296	2.84608			363	12.395	49.5158	91.2178	120.178	138.255		363	123.95	495.158	912.178	1201.78	1382.55
	364	3.66484e-07	0.01463	0.10407	0.20679	0.28417		364	3.66484e-06	0.1463	1.04067	2.06794	2.84167			364	12.395	49.5305	91.3221	120.385	138.539		364	123.95	495.305	913.221	1203.85	1385.39
	365	3.52534e-07	0.01449	0.10362	0.20629	0.28373		365	3.52534e-06	0.14489	1.03619	2.06293	2.83726			365	12.395	49.545	91.4259	120.592	138.823		365	123.95	495.45	914.259	1205.92	1388.23
	366	3.39115e-07	0.01435	0.10317	0.20579	0.28329		366	3.39115e-06	0.14349	1.03173	2.05793	2.83286			366	12.395	49.5594	91.5293	120.798	139.106		366	123.95	495.594	915.293	1207.98	1391.06
	367	3.26207e-07	0.01421	0.10273	0.20529	0.28285		367	3.26207e-06	0.1421	1.02729	2.05295	2.82847			367	12.395	49.5737	91.6323	121.003	139.39		367	123.95	495.737	916.323	1210.03	1393.9
	368	3.1379e-07	0.01407	0.10229	0.2048	0.28241		368	3.1379e-06	0.14073	1.02287	2.04797	2.82408			368	12.395	49.5879	91.7348	121.208	139.672		368	123.95	495.879	917.348	1212.08	1396.72
	369	3.01845e-07	0.01394	0.10185	0.2043	0.28197		369	3.01845e-06	0.13937	1.01847	2.04301	2.8197			369	12.395	49.6019	91.8369	121.413	139.954		369	123.95	496.019	918.369	1214.13	1399.54
	370	2.90356e-07	0.0138	0.10141	0.20381	0.28153		370	2.90356e-06	0.13803	1.01409	2.03806	2.81532			370	12.395	49.6157	91.9385	121.617	140.236		370	123.95	496.157	919.385	1216.17	1402.36
	371	2.79303e-07	0.01367	0.10097	0.20331	0.2811		371	2.79303e-06	0.13669	1.00973	2.03313	2.81096			371	12.395	49.6295	92.0397	121.82	140.517		371	123.95	496.295	920.397	1218.2	1405.17
	372	2.68672e-07	0.01354	0.10054	0.20282	0.28066		372	2.68672e-06	0.13537	1.00538	2.0282	2.8066			372	12.395	49.6431	92.1404	122.023	140.798		372	123.95	496.431	921.404	1220.23	1407.98
	373	2.58445e-07	0.01341	0.10011	0.20233	0.28022		373	2.58445e-06	0.13407	1.00106	2.02329	2.80224			373	12.395	49.6566	92.2408	122.226	141.079		373	123.95	496.566	922.408	1222.26	1410.79
	374	2.48607e-07	0.01328	0.09967	0.20184	0.27979		374	2.48607e-06	0.13277	0.99675	2.01838	2.7979			374	12.395	49.6699	92.3406	122.428	141.359		374	123.95	496.699	923.406	1224.28	1413.59
	375	2.39144e-07	0.01315	0.09925	0.20135	0.27936		375	2.39144e-06	0.13149	0.99246	2.0135	2.79356			375	12.395	49.6831	92.4401	122.63	141.638		375	123.95	496.831	924.401	1226.3	1416.38
	376	2.30041e-07	0.01302	0.09882	0.20086	0.27892		376	2.30041e-06	0.13022	0.98819	2.00862	2.78922			376	12.395	49.6962	92.5391	122.831	141.917		376	123.95	496.962	925.391	1228.31	1419.17
	377	2.21285e-07	0.0129	0.09839	0.20038	0.27849		377	2.21285e-06	0.12896	0.98394	2.00375	2.7849			377	12.395	49.7092	92.6377	123.031	142.196		377	123.95	497.092	926.377	1230.31	1421.96
	378	2.12862e-07	0.01277	0.09797	0.19989	0.27806		378	2.12862e-06	0.12772	0.9797	1.9989	2.78058			378	12.395	49.722	92.7359	123.232	142.474		378	123.95	497.22	927.359	1232.32	1424.74
	379	2.04759e-07	0.01265	0.09755	0.19941	0.27763		379	2.04759e-06	0.12648	0.97549	1.99405	2.77627			379	12.395	49.7347	92.8337	123.431	142.752		379	123.95	497.347	928.337	1234.31	1427.52
	380	1.96965e-07	0.01253	0.09713	0.19892	0.2772		380	1.96965e-06	0.12526	0.97129	1.98922	2.77196			380	12.395	49.7473	92.931	123.63	143.03		380	123.95	497.473	929.31	1236.3	1430.3
	381	1.89467e-07	0.01241	0.09671	0.19844	0.27677		381	1.89467e-06	0.12405	0.96711	1.9844	2.76766			381	12.395	49.7597	93.028	123.829	143.307		381	123.95	497.597	930.279	1238.29	1433.07
	382	1.82255e-07	0.01229	0.0963	0.19796	0.27634		382	1.82255e-06	0.12286	0.96295	1.9796	2.76337			382	12.395	49.7721	93.1244	124.027	143.583		382	123.95	497.721	931.245	1240.27	1435.83
	383	1.75318e-07	0.01217	0.09588	0.19748	0.27591		383	1.75318e-06	0.12167	0.95881	1.9748	2.75908			383	12.395	49.7843	93.2205	124.225	143.859		383	123.95	497.843	932.205	1242.25	1438.59
	384	1.68645e-07	0.01205	0.09547	0.197	0.27548		384	1.68645e-06	0.1205	0.95468	1.97002	2.7548			384	12.395	49.7964	93.3162	124.422	144.135		384	123.95	497.964	933.162	1244.22	1441.35
	385	1.62225e-07	0.01193	0.09506	0.19652	0.27505		385	1.62225e-06	0.11933	0.95058	1.96525	2.75053			385	12.395	49.8084	93.4115	124.619	144.41		385	123.95	498.084	934.115	1246.19	1444.1
	386	1.5605e-07	0.01182	0.09465	0.19605	0.27463		386	1.5605e-06	0.11818	0.94649	1.96048	2.74626			386	12.395	49.8203	93.5063	124.815	144.685		386	123.95	498.203	935.063	1248.15	1446.85
	387	1.5011e-07	0.0117	0.09424	0.19557	0.2742		387	1.5011e-06	0.11704	0.94241	1.95573	2.742			387	12.395	49.8321	93.6008	125.011	144.96		387	123.95	498.321	936.008	1250.11	1449.6
	388	1.44396e-07	0.01159	0.09384	0.1951	0.27377		388	1.44396e-06	0.11591	0.93836	1.951	2.73775			388	12.395	49.8437	93.6948	125.206	145.234		388	123.95	498.437	936.948	1252.06	1452.34
	389	1.389e-07	0.01148	0.09343	0.19463	0.27335		389	1.389e-06	0.11479	0.93432	1.94627	2.7335			389	12.395	49.8552	93.7884	125.401	145.507		389	123.95	498.552	937.884	1254.01	1455.07
	390	1.33613e-07	0.01137	0.09303	0.19416	0.27293		390	1.33613e-06	0.11368	0.9303	1.94156	2.72926			390	12.395	49.8667	93.8817	125.596	145.78		390	123.95	498.667	938.817	1255.96	1457.8
	391	1.28527e-07	0.01126	0.09263	0.19369	0.2725		391	1.28527e-06	0.11258	0.9263	1.93685	2.72503			391	12.395	49.878	93.9745	125.79	146.053		391	123.95	498.78	939.745	1257.9	1460.53
	392	1.23634e-07	0.01115	0.09223	0.19322	0.27208		392	1.23634e-06	0.1115	0.92231	1.93216	2.7208			392	12.395	49.8892	94.0669	125.983	146.325		392	123.95	498.892	940.669	1259.83	1463.25
	393	1.18928e-07	0.01104	0.09183	0.19275	0.27166		393	1.18928e-06	0.11042	0.91834	1.92748	2.71658			393	12.395	49.9003	94.159	126.176	146.597		393	123.95	499.003	941.59	1261.76	1465.97
	394	1.14401e-07	0.01094	0.09144	0.19228	0.27124		394	1.14401e-06	0.10935	0.91439	1.92281	2.71237			394	12.395	49.9113	94.2506	126.368	146.869		394	123.95	499.113	942.506	1263.69	1468.69
	395	1.10047e-07	0.01083	0.09105	0.19182	0.27082		395	1.10047e-06	0.1083	0.91046	1.91815	2.70816			395	12.395	49.9222	94.3418	126.561	147.14		395	123.95	499.221	943.419	1265.61	1471.4
	396	1.05858e-07	0.01073	0.09065	0.19135	0.2704		396	1.05858e-06	0.10725	0.90654	1.9135	2.70396			396	12.395	49.9329	94.4327	126.752	147.41		396	123.95	499.329	944.327	1267.52	1474.1
	397	1.01828e-07	0.01062	0.09026	0.19089	0.26998		397	1.01828e-06	0.10622	0.90264	1.90887	2.69976			397	12.395	49.9436	94.5232	126.943	147.68		397	123.95	499.436	945.232	1269.43	1476.8
	398	9.79522e-08	0.01052	0.08988	0.19042	0.26956		398	9.79522e-07	0.10519	0.89876	1.90424	2.69558			398	12.395	49.9542	94.6132	127.134	147.95		398	123.95	499.542	946.132	1271.34	1479.5
	399	9.42236e-08	0.01042	0.08949	0.18996	0.26914		399	9.42236e-07	0.10418	0.89489	1.89963	2.6914			399	12.395	49.9646	94.7029	127.324	148.219		399	123.95	499.646	947.029	1273.24	1482.19
	400	9.0637e-08	0.01032	0.0891	0.1895	0.26872		400	9.0637e-07	0.10317	0.89104	1.89503	2.68722			400	12.395	49.975	94.7922	127.514	148.488		400	123.95	499.75	947.922	1275.14	1484.88
	401	8.7187e-08	0.01022	0.08872	0.18904	0.26831		401	8.7187e-07	0.10217	0.8872	1.89044	2.68305			401	12.395	49.9853	94.8811	127.703	148.757		401	123.95	499.853	948.811	1277.03	1487.57
	402	8.38682e-08	0.01012	0.08834	0.18859	0.26789		402	8.38682e-07	0.10119	0.88339	1.88586	2.67889			402	12.395	49.9954	94.9697	127.892	149.025		402	123.95	499.954	949.697	1278.92	1490.25
	403	8.06758e-08	0.01002	0.08796	0.18813	0.26747		403	8.06758e-07	0.10021	0.87959	1.88129	2.67474			403	12.395	50.0055	95.0578	128.08	149.293		403	123.95	500.055	950.578	1280.8	1492.93
	404	7.76049e-08	0.00992	0.08758	0.18767	0.26706		404	7.76049e-07	0.09924	0.8758	1.87673	2.67059			404	12.395	50.0155	95.1456	128.268	149.56		404	123.95	500.155	951.456	1282.68	1495.6
	405	7.46509e-08	0.00983	0.0872	0.18722	0.26664		405	7.46509e-07	0.09828	0.87203	1.87219	2.66644			405	12.395	50.0254	95.233	128.456	149.827		405	123.95	500.254	952.33	1284.56	1498.27
	406	7.18093e-08	0.00973	0.08683	0.18677	0.26623		406	7.18093e-07	0.09734	0.86828	1.86765	2.66231			406	12.395	50.0351	95.32	128.643	150.093		406	123.95	500.351	953.2	1286.43	1500.93
	407	6.90759e-08	0.00964	0.08645	0.18631	0.26582		407	6.90759e-07	0.0964	0.86454	1.86313	2.65818			407	12.395	50.0448	95.4066	128.829	150.359		407	123.95	500.448	954.066	1288.29	1503.59
	408	6.64465e-08	0.00955	0.08608	0.18586	0.26541		408	6.64465e-07	0.09547	0.86082	1.85861	2.65406			408	12.395	50.0544	95.4929	129.015	150.625		408	123.95	500.544	954.929	1290.15	1506.25
	409	6.39173e-08	0.00945	0.08571	0.18541	0.26499		409	6.39173e-07	0.09454	0.85712	1.85411	2.64994			409	12.395	50.0639	95.5788	129.201	150.89		409	123.95	500.639	955.788	1292.01	1508.9
	410	6.14843e-08	0.00936	0.08534	0.18496	0.26458		410	6.14843e-07	0.09363	0.85343	1.84962	2.64583			410	12.395	50.0733	95.6643	129.386	151.155		410	123.95	500.733	956.643	1293.86	1511.55
	411	5.91439e-08	0.00927	0.08498	0.18451	0.26417		411	5.91439e-07	0.09273	0.84976	1.84514	2.64172			411	12.395	50.0827	95.7495	129.571	151.419		411	123.95	500.826	957.495	1295.71	1514.19
	412	5.68926e-08	0.00918	0.08461	0.18407	0.26376		412	5.68926e-07	0.09183	0.8461	1.84067	2.63763			412	12.395	50.0919	95.8343	129.755	151.683		412	123.95	500.919	958.343	1297.55	1516.83
	413	5.4727e-08	0.00909	0.08425	0.18362	0.26335		413	5.4727e-07	0.09094	0.84246	1.83621	2.63354			413	12.395	50.101	95.9187	129.939	151.947		413	123.95	501.01	959.187	1299.39	1519.47
	414	5.26438e-08	0.00901	0.08388	0.18318	0.26295		414	5.26438e-07	0.09007	0.83884	1.83176	2.62945			414	12.395	50.1101	96.0028	130.122	152.21		414	123.95	501.101	960.028	1301.22	1522.1
	415	5.06399e-08	0.00892	0.08352	0.18273	0.26254		415	5.06399e-07	0.0892	0.83523	1.82732	2.62537			415	12.395	50.119	96.0865	130.305	152.473		415	123.95	501.19	960.865	1303.05	1524.73
	416	4.87124e-08	0.00883	0.08316	0.18229	0.26213		416	4.87124e-07	0.08834	0.83164	1.8229	2.6213			416	12.395	50.1279	96.1698	130.488	152.735		416	123.95	501.279	961.698	1304.88	1527.35
	417	4.68581e-08	0.00875	0.08281	0.18185	0.26172		417	4.68581e-07	0.08748	0.82806	1.81848	2.61723			417	12.395	50.1367	96.2528	130.67	152.997		417	123.95	501.367	962.528	1306.7	1529.97
	418	4.50745e-08	0.00866	0.08245	0.18141	0.26132		418	4.50745e-07	0.08664	0.82449	1.81407	2.61317			418	12.395	50.1454	96.3354	130.851	153.258		418	123.95	501.454	963.354	1308.51	1532.58
	419	4.33587e-08	0.00858	0.08209	0.18097	0.26091		419	4.33587e-07	0.0858	0.82095	1.80968	2.60912			419	12.395	50.154	96.4177	131.033	153.52		419	123.95	501.54	964.177	1310.33	1535.2
	420	4.17083e-08	0.0085	0.08174	0.18053	0.26051		420	4.17083e-07	0.08497	0.81741	1.8053	2.60507			420	12.395	50.1626	96.4996	131.213	153.78		420	123.95	501.626	964.996	1312.13	1537.8
	421	4.01207e-08	0.00842	0.08139	0.18009	0.2601		421	4.01207e-07	0.08415	0.8139	1.80092	2.60103			421	12.395	50.171	96.5812	131.394	154.041		421	123.95	501.71	965.812	1313.94	1540.41
	422	3.85935e-08	0.00833	0.08104	0.17966	0.2597		422	3.85935e-07	0.08334	0.8104	1.79656	2.597			422	12.395	50.1794	96.6624	131.574	154.3		422	123.95	501.794	966.624	1315.74	1543
	423	3.71244e-08	0.00825	0.08069	0.17922	0.2593		423	3.71244e-07	0.08254	0.80691	1.79221	2.59297			423	12.395	50.1877	96.7433	131.753	154.56		423	123.95	501.877	967.433	1317.53	1545.6
	424	3.57113e-08	0.00817	0.08034	0.17879	0.25889		424	3.57113e-07	0.08174	0.80344	1.78787	2.58895			424	12.395	50.1959	96.8238	131.932	154.819		424	123.95	501.959	968.238	1319.32	1548.19
	425	3.4352e-08	0.00809	0.08	0.17835	0.25849		425	3.4352e-07	0.08095	0.79998	1.78353	2.58493			425	12.395	50.204	96.9039	132.111	155.078		425	123.95	502.04	969.039	1321.11	1550.78
	426	3.30444e-08	0.00802	0.07965	0.17792	0.25809		426	3.30444e-07	0.08017	0.79654	1.77921	2.58092			426	12.395	50.2121	96.9838	132.289	155.336		426	123.95	502.121	969.838	1322.89	1553.36
	427	3.17865e-08	0.00794	0.07931	0.17749	0.25769		427	3.17865e-07	0.07939	0.79311	1.7749	2.57692			427	12.395	50.2201	97.0632	132.466	155.594		427	123.95	502.201	970.632	1324.66	1555.94
	428	3.05766e-08	0.00786	0.07897	0.17706	0.25729		428	3.05766e-07	0.07863	0.7897	1.7706	2.57292			428	12.395	50.228	97.1424	132.644	155.851		428	123.95	502.28	971.424	1326.44	1558.51
	429	2.94127e-08	0.00779	0.07863	0.17663	0.25689		429	2.94127e-07	0.07787	0.7863	1.76631	2.56893			429	12.395	50.2358	97.2212	132.821	156.109		429	123.95	502.358	972.212	1328.21	1561.09
	430	2.82931e-08	0.00771	0.07829	0.1762	0.25649		430	2.82931e-07	0.07712	0.78292	1.76203	2.56495			430	12.395	50.2435	97.2996	132.997	156.365		430	123.95	502.435	972.996	1329.97	1563.65
	431	2.72161e-08	0.00764	0.07795	0.17578	0.2561		431	2.72161e-07	0.07637	0.77955	1.75777	2.56097			431	12.395	50.2512	97.3778	133.173	156.622		431	123.95	502.512	973.778	1331.73	1566.22
	432	2.61802e-08	0.00756	0.07762	0.17535	0.2557		432	2.61802e-07	0.07563	0.77619	1.75351	2.557			432	12.395	50.2588	97.4556	133.349	156.877		432	123.95	502.588	974.556	1333.49	1568.77
	433	2.51836e-08	0.00749	0.07729	0.17493	0.2553		433	2.51836e-07	0.0749	0.77285	1.74926	2.55303			433	12.395	50.2663	97.533	133.524	157.133		433	123.95	502.663	975.33	1335.24	1571.33
	434	2.4225e-08	0.00742	0.07695	0.1745	0.25491		434	2.4225e-07	0.07418	0.76953	1.74502	2.54907			434	12.395	50.2738	97.6101	133.698	157.388		434	123.95	502.738	976.101	1336.98	1573.88
	435	2.33029e-08	0.00735	0.07662	0.17408	0.25451		435	2.33029e-07	0.07346	0.76622	1.74079	2.54512			435	12.395	50.2812	97.6869	133.873	157.643		435	123.95	502.812	976.869	1338.73	1576.43
	436	2.24159e-08	0.00728	0.07629	0.17366	0.25412		436	2.24159e-07	0.07276	0.76292	1.73658	2.54117			436	12.395	50.2885	97.7634	134.047	157.897		436	123.95	502.885	977.634	1340.47	1578.97
	437	2.15626e-08	0.00721	0.07596	0.17324	0.25372		437	2.15626e-07	0.07205	0.75964	1.73237	2.53723			437	12.395	50.2957	97.8395	134.22	158.151		437	123.95	502.957	978.395	1342.2	1581.51
	438	2.07419e-08	0.00714	0.07564	0.17282	0.25333		438	2.07419e-07	0.07136	0.75637	1.72817	2.53329			438	12.395	50.3029	97.9153	134.393	158.405		438	123.95	503.029	979.153	1343.93	1584.05
	439	1.99523e-08	0.00707	0.07531	0.1724	0.25294		439	1.99523e-07	0.07067	0.75312	1.72399	2.52936			439	12.395	50.31	97.9908	134.566	158.658		439	123.95	503.1	979.908	1345.66	1586.58
	440	1.91928e-08	0.007	0.07499	0.17198	0.25254		440	1.91928e-07	0.06999	0.74987	1.71981	2.52544			440	12.395	50.317	98.0659	134.738	158.91		440	123.95	503.17	980.659	1347.38	1589.1
	441	1.84623e-08	0.00693	0.07466	0.17156	0.25215		441	1.84623e-07	0.06931	0.74665	1.71564	2.52152			441	12.395	50.324	98.1407	134.91	159.163		441	123.95	503.24	981.408	1349.1	1591.63
	442	1.77595e-08	0.00686	0.07434	0.17115	0.25176		442	1.77595e-07	0.06864	0.74344	1.71149	2.51761			442	12.395	50.3309	98.2153	135.081	159.415		442	123.95	503.309	982.153	1350.81	1594.15
	443	1.70835e-08	0.0068	0.07402	0.17073	0.25137		443	1.70835e-07	0.06798	0.74024	1.70734	2.5137			443	12.395	50.3377	98.2894	135.252	159.666		443	123.95	503.377	982.894	1352.52	1596.66
	444	1.64332e-08	0.00673	0.07371	0.17032	0.25098		444	1.64332e-07	0.06732	0.73705	1.70321	2.50981			444	12.395	50.3445	98.3633	135.422	159.917		444	123.95	503.445	983.633	1354.22	1599.17
	445	1.58077e-08	0.00667	0.07339	0.16991	0.25059		445	1.58077e-07	0.06667	0.73388	1.69908	2.50591			445	12.395	50.3512	98.4369	135.593	160.168		445	123.95	503.512	984.369	1355.93	1601.68
	446	1.5206e-08	0.0066	0.07307	0.1695	0.2502		446	1.5206e-07	0.06603	0.73072	1.69496	2.50203			446	12.395	50.3578	98.5101	135.762	160.419		446	123.95	503.578	985.101	1357.62	1604.19
	447	1.46272e-08	0.00654	0.07276	0.16909	0.24981		447	1.46272e-07	0.06539	0.72758	1.69086	2.49814			447	12.395	50.3644	98.583	135.932	160.669		447	123.95	503.644	985.83	1359.32	1606.69
	448	1.40704e-08	0.00648	0.07244	0.16868	0.24943		448	1.40704e-07	0.06476	0.72445	1.68676	2.49427			448	12.395	50.3709	98.6556	136.1	160.918		448	123.95	503.709	986.556	1361	1609.18
	449	1.35348e-08	0.00641	0.07213	0.16827	0.24904		449	1.35348e-07	0.06413	0.72133	1.68267	2.4904			449	12.395	50.3773	98.7279	136.269	161.167		449	123.95	503.774	987.279	1362.69	1611.67
	450	1.30196e-08	0.00635	0.07182	0.16786	0.24865		450	1.30196e-07	0.06352	0.71823	1.6786	2.48654			450	12.395	50.3837	98.7999	136.437	161.416		450	123.95	503.837	987.999	1364.37	1614.16
	451	1.2524e-08	0.00629	0.07151	0.16745	0.24827		451	1.2524e-07	0.0629	0.71514	1.67453	2.48268			451	12.395	50.3901	98.8715	136.605	161.665		451	123.95	503.901	988.715	1366.05	1616.65
	452	1.20473e-08	0.00623	0.07121	0.16705	0.24788		452	1.20473e-07	0.06229	0.71206	1.67047	2.47883			452	12.395	50.3963	98.9429	136.772	161.913		452	123.95	503.963	989.429	1367.72	1619.13
	453	1.15887e-08	0.00617	0.0709	0.16664	0.2475		453	1.15887e-07	0.06169	0.709	1.66643	2.47499			453	12.395	50.4025	99.0139	136.939	162.161		453	123.95	504.025	990.139	1369.39	1621.61
	454	1.11476e-08	0.00611	0.07059	0.16624	0.24711		454	1.11476e-07	0.0611	0.70595	1.66239	2.47115			454	12.395	50.4087	99.0847	137.105	162.408		454	123.95	504.087	990.847	1371.05	1624.08
	455	1.07233e-08	0.00605	0.07029	0.16584	0.24673		455	1.07233e-07	0.06051	0.70291	1.65836	2.46731			455	12.395	50.4147	99.1551	137.271	162.655		455	123.95	504.147	991.551	1372.71	1626.55
	456	1.03151e-08	0.00599	0.06999	0.16543	0.24635		456	1.03151e-07	0.05992	0.69988	1.65435	2.46349			456	12.395	50.4208	99.2253	137.437	162.901		456	123.95	504.208	992.253	1374.37	1629.01
	457	9.92244e-09	0.00593	0.06969	0.16503	0.24597		457	9.92244e-08	0.05934	0.69687	1.65034	2.45966			457	12.395	50.4267	99.2951	137.602	163.147		457	123.95	504.267	992.951	1376.02	1631.47
	458	9.54475e-09	0.00588	0.06939	0.16463	0.24558		458	9.54475e-08	0.05877	0.69387	1.64634	2.45585			458	12.395	50.4326	99.3646	137.767	163.393		458	123.95	504.326	993.647	1377.67	1633.93
	459	9.18143e-09	0.00582	0.06909	0.16424	0.2452		459	9.18143e-08	0.0582	0.69089	1.64235	2.45204			459	12.395	50.4385	99.4339	137.931	163.639		459	123.95	504.385	994.339	1379.31	1636.39
	460	8.83194e-09	0.00576	0.06879	0.16384	0.24482		460	8.83194e-08	0.05764	0.68792	1.63837	2.44824			460	12.395	50.4443	99.5028	138.095	163.884		460	123.95	504.443	995.028	1380.95	1638.84
	461	8.49575e-09	0.00571	0.0685	0.16344	0.24444		461	8.49575e-08	0.05709	0.68496	1.6344	2.44444			461	12.395	50.45	99.5715	138.259	164.128		461	123.95	504.5	995.715	1382.59	1641.28
	462	8.17236e-09	0.00565	0.0682	0.16304	0.24406		462	8.17236e-08	0.05653	0.68201	1.63044	2.44065			462	12.395	50.4557	99.6398	138.422	164.373		462	123.95	504.557	996.398	1384.22	1643.73
	463	7.86128e-09	0.0056	0.06791	0.16265	0.24369		463	7.86128e-08	0.05599	0.67907	1.62649	2.43686			463	12.395	50.4613	99.7079	138.585	164.616		463	123.95	504.613	997.079	1385.85	1646.16
	464	7.56205e-09	0.00554	0.06762	0.16226	0.24331		464	7.56205e-08	0.05545	0.67615	1.62255	2.43308			464	12.395	50.4669	99.7756	138.748	164.86		464	123.95	504.669	997.756	1387.48	1648.6
	465	7.2742e-09	0.00549	0.06732	0.16186	0.24293		465	7.2742e-08	0.05491	0.67324	1.61862	2.42931			465	12.395	50.4724	99.8431	138.91	165.103		465	123.95	504.724	998.431	1389.1	1651.03
	466	6.99731e-09	0.00544	0.06703	0.16147	0.24255		466	6.99731e-08	0.05438	0.67035	1.6147	2.42554			466	12.395	50.4779	99.9103	139.071	165.346		466	123.95	504.779	999.103	1390.71	1653.46
	467	6.73096e-09	0.00539	0.06675	0.16108	0.24218		467	6.73096e-08	0.05386	0.66746	1.61079	2.42178			467	12.395	50.4833	99.9772	139.233	165.588		467	123.95	504.833	999.772	1392.33	1655.88
	468	6.47475e-09	0.00533	0.06646	0.16069	0.2418		468	6.47475e-08	0.05334	0.66459	1.60689	2.41802			468	12.395	50.4886	100.044	139.393	165.83		468	123.95	504.886	1000.44	1393.93	1658.3
	469	6.22829e-09	0.00528	0.06617	0.1603	0.24143		469	6.22829e-08	0.05282	0.66173	1.603	2.41427			469	12.395	50.4939	100.11	139.554	166.072		469	123.95	504.939	1001.1	1395.54	1660.72
	470	5.99121e-09	0.00523	0.06589	0.15991	0.24105		470	5.99121e-08	0.05231	0.65888	1.59911	2.41053			470	12.395	50.4992	100.176	139.714	166.313		470	123.95	504.992	1001.76	1397.14	1663.13
	471	5.76315e-09	0.00518	0.0656	0.15952	0.24068		471	5.76315e-08	0.05181	0.65605	1.59524	2.40679			471	12.395	50.5044	100.242	139.874	166.554		471	123.95	505.044	1002.42	1398.74	1665.54
	472	5.54378e-09	0.00513	0.06532	0.15914	0.24031		472	5.54378e-08	0.05131	0.65323	1.59137	2.40305			472	12.395	50.5096	100.307	140.033	166.794		472	123.95	505.096	1003.07	1400.33	1667.94
	473	5.33276e-09	0.00508	0.06504	0.15875	0.23993		473	5.33276e-08	0.05081	0.65041	1.58752	2.39933			473	12.395	50.5147	100.373	140.192	167.034		473	123.95	505.147	1003.73	1401.92	1670.34
	474	5.12977e-09	0.00503	0.06476	0.15837	0.23956		474	5.12977e-08	0.05032	0.64762	1.58367	2.3956			474	12.395	50.5197	100.437	140.351	167.274		474	123.95	505.197	1004.37	1403.51	1672.74
	475	4.93451e-09	0.00498	0.06448	0.15798	0.23919		475	4.93451e-08	0.04984	0.64483	1.57984	2.39189			475	12.395	50.5247	100.502	140.509	167.514		475	123.95	505.247	1005.02	1405.09	1675.14
	476	4.74667e-09	0.00494	0.06421	0.1576	0.23882		476	4.74667e-08	0.04935	0.64205	1.57601	2.38818			476	12.395	50.5297	100.566	140.667	167.753		476	123.95	505.297	1005.66	1406.67	1677.53
	477	4.56599e-09	0.00489	0.06393	0.15722	0.23845		477	4.56599e-08	0.04888	0.63929	1.57219	2.38447			477	12.395	50.5346	100.63	140.824	167.991		477	123.95	505.346	1006.3	1408.24	1679.91
	478	4.39219e-09	0.00484	0.06365	0.15684	0.23808		478	4.39219e-08	0.04841	0.63654	1.56838	2.38078			478	12.395	50.5395	100.694	140.981	168.229		478	123.95	505.395	1006.94	1409.81	1682.29
	479	4.225e-09	0.00479	0.06338	0.15646	0.23771		479	4.225e-08	0.04794	0.6338	1.56458	2.37708			479	12.395	50.5443	100.758	141.138	168.467		479	123.95	505.443	1007.58	1411.38	1684.67
	480	4.06418e-09	0.00475	0.06311	0.15608	0.23734		480	4.06418e-08	0.04748	0.63108	1.56079	2.3734			480	12.395	50.5491	100.821	141.294	168.705		480	123.95	505.491	1008.21	1412.94	1687.05
	481	3.90948e-09	0.0047	0.06284	0.1557	0.23697		481	3.90948e-08	0.04702	0.62836	1.55701	2.36971			481	12.395	50.5538	100.884	141.45	168.942		481	123.95	505.538	1008.84	1414.5	1689.42
	482	3.76066e-09	0.00466	0.06257	0.15532	0.2366		482	3.76066e-08	0.04656	0.62566	1.55324	2.36604			482	12.395	50.5585	100.947	141.605	169.179		482	123.95	505.585	1009.47	1416.05	1691.79
	483	3.61751e-09	0.00461	0.0623	0.15495	0.23624		483	3.61751e-08	0.04611	0.62296	1.54948	2.36237			483	12.395	50.5631	101.009	141.76	169.415		483	123.95	505.631	1010.09	1417.6	1694.15
	484	3.47981e-09	0.00457	0.06203	0.15457	0.23587		484	3.47981e-08	0.04567	0.62028	1.54572	2.3587			484	12.395	50.5677	101.071	141.915	169.651		484	123.95	505.677	1010.71	1419.15	1696.51
	485	3.34736e-09	0.00452	0.06176	0.1542	0.2355		485	3.34736e-08	0.04523	0.61762	1.54198	2.35505			485	12.395	50.5722	101.133	142.07	169.887		485	123.95	505.722	1011.33	1420.7	1698.87
	486	3.21994e-09	0.00448	0.0615	0.15382	0.23514		486	3.21994e-08	0.04479	0.61496	1.53824	2.35139			486	12.395	50.5767	101.195	142.224	170.122		486	123.95	505.767	1011.95	1422.24	1701.22
	487	3.09737e-09	0.00444	0.06123	0.15345	0.23477		487	3.09737e-08	0.04436	0.61231	1.53452	2.34775			487	12.395	50.5812	101.256	142.377	170.357		487	123.95	505.812	1012.56	1423.77	1703.57
	488	2.97947e-09	0.00439	0.06097	0.15308	0.23441		488	2.97947e-08	0.04393	0.60968	1.5308	2.3441			488	12.395	50.5856	101.317	142.531	170.592		488	123.95	505.856	1013.17	1425.31	1705.92
	489	2.86606e-09	0.00435	0.06071	0.15271	0.23405		489	2.86606e-08	0.04351	0.60705	1.52709	2.34047			489	12.395	50.59	101.378	142.683	170.826		489	123.95	505.9	1013.78	1426.83	1708.26
	490	2.75696e-09	0.00431	0.06044	0.15234	0.23368		490	2.75696e-08	0.04309	0.60444	1.52339	2.33684			490	12.395	50.5943	101.439	142.836	171.06		490	123.95	505.943	1014.39	1428.36	1710.6
	491	2.65202e-09	0.00427	0.06018	0.15197	0.23332		491	2.65202e-08	0.04267	0.60184	1.5197	2.33321			491	12.395	50.5986	101.499	142.988	171.293		491	123.95	505.986	1014.99	1429.88	1712.93
	492	2.55107e-09	0.00423	0.05993	0.1516	0.23296		492	2.55107e-08	0.04226	0.59925	1.51602	2.32959			492	12.395	50.6028	101.559	143.14	171.527		492	123.95	506.028	1015.59	1431.4	1715.27
	493	2.45397e-09	0.00418	0.05967	0.15123	0.2326		493	2.45397e-08	0.04185	0.59667	1.51235	2.32598			493	12.395	50.607	101.619	143.291	171.759		493	123.95	506.07	1016.19	1432.91	1717.59
	494	2.36056e-09	0.00414	0.05941	0.15087	0.23224		494	2.36056e-08	0.04145	0.59411	1.50868	2.32237			494	12.395	50.6112	101.678	143.442	171.992		494	123.95	506.112	1016.78	1434.42	1719.92
	495	2.2707e-09	0.0041	0.05915	0.1505	0.23188		495	2.2707e-08	0.04105	0.59155	1.50503	2.31877			495	12.395	50.6153	101.738	143.593	172.224		495	123.95	506.153	1017.38	1435.93	1722.24
	496	2.18427e-09	0.00406	0.0589	0.15014	0.23152		496	2.18427e-08	0.04065	0.589	1.50138	2.31517			496	12.395	50.6194	101.797	143.743	172.456		496	123.95	506.194	1017.97	1437.43	1724.56
	497	2.10113e-09	0.00403	0.05865	0.14977	0.23116		497	2.10113e-08	0.04026	0.58647	1.49774	2.31158			497	12.395	50.6235	101.855	143.893	172.687		497	123.95	506.235	1018.55	1438.93	1726.87
	498	2.02115e-09	0.00399	0.05839	0.14941	0.2308		498	2.02115e-08	0.03987	0.58395	1.49412	2.308			498	12.395	50.6275	101.914	144.043	172.918		498	123.95	506.275	1019.14	1440.43	1729.18
	499	1.94421e-09	0.00395	0.05814	0.14905	0.23044		499	1.94421e-08	0.03948	0.58143	1.4905	2.30442			499	12.395	50.6314	101.972	144.192	173.149		499	123.95	506.314	1019.72	1441.92	1731.49
	500	1.87021e-09	0.00391	0.05789	0.14869	0.23008		500	1.87021e-08	0.0391	0.57893	1.48689	2.30084			500	12.395	50.6354	102.03	144.341	173.379		500	123.95	506.354	1020.3	1443.41	1733.79
	501	1.79902e-09	0.00387	0.05764	0.14833	0.22973		501	1.79902e-08	0.03872	0.57644	1.48328	2.29727			501	12.395	50.6393	102.088	144.49	173.609		501	123.95	506.393	1020.88	1444.9	1736.09
	502	1.73054e-09	0.00384	0.0574	0.14797	0.22937		502	1.73054e-08	0.03835	0.57396	1.47969	2.29371			502	12.395	50.6431	102.146	144.638	173.838		502	123.95	506.431	1021.46	1446.38	1738.38
	503	1.66467e-09	0.0038	0.05715	0.14761	0.22902		503	1.66467e-08	0.03798	0.57149	1.47611	2.29015			503	12.395	50.6469	102.203	144.785	174.067		503	123.95	506.469	1022.03	1447.85	1740.67
	504	1.6013e-09	0.00376	0.0569	0.14725	0.22866		504	1.6013e-08	0.03761	0.56903	1.47253	2.2866			504	12.395	50.6507	102.26	144.933	174.296		504	123.95	506.507	1022.6	1449.33	1742.96
	505	1.54035e-09	0.00373	0.05666	0.1469	0.22831		505	1.54035e-08	0.03725	0.56658	1.46896	2.28305			505	12.395	50.6544	102.317	145.08	174.525		505	123.95	506.545	1023.17	1450.8	1745.25
	506	1.48171e-09	0.00369	0.05641	0.14654	0.22795		506	1.48171e-08	0.03689	0.56415	1.4654	2.27951			506	12.395	50.6582	102.373	145.227	174.753		506	123.95	506.582	1023.73	1452.27	1747.53
	507	1.42531e-09	0.00365	0.05617	0.14619	0.2276		507	1.42531e-08	0.03653	0.56172	1.46185	2.27598			507	12.395	50.6618	102.429	145.373	174.981		507	123.95	506.618	1024.29	1453.73	1749.81
	508	1.37106e-09	0.00362	0.05593	0.14583	0.22724		508	1.37106e-08	0.03618	0.5593	1.45831	2.27245			508	12.395	50.6655	102.486	145.519	175.208		508	123.95	506.655	1024.86	1455.19	1752.08
	509	1.31887e-09	0.00358	0.05569	0.14548	0.22689		509	1.31887e-08	0.03583	0.5569	1.45478	2.26892			509	12.395	50.6691	102.541	145.665	175.435		509	123.95	506.691	1025.41	1456.65	1754.35
	510	1.26867e-09	0.00355	0.05545	0.14513	0.22654		510	1.26867e-08	0.03549	0.5545	1.45125	2.2654			510	12.395	50.6726	102.597	145.81	175.662		510	123.95	506.726	1025.97	1458.1	1756.62
	511	1.22038e-09	0.00351	0.05521	0.14477	0.22619		511	1.22038e-08	0.03514	0.55211	1.44774	2.26189			511	12.395	50.6762	102.652	145.955	175.888		511	123.95	506.762	1026.52	1459.55	1758.88
	512	1.17392e-09	0.00348	0.05497	0.14442	0.22584		512	1.17392e-08	0.0348	0.54974	1.44423	2.25838			512	12.395	50.6797	102.707	146.1	176.114		512	123.95	506.797	1027.07	1461	1761.14
	513	1.12924e-09	0.00345	0.05474	0.14407	0.22549		513	1.12924e-08	0.03447	0.54737	1.44073	2.25488			513	12.395	50.6831	102.762	146.244	176.34		513	123.95	506.831	1027.62	1462.44	1763.4
	514	1.08625e-09	0.00341	0.0545	0.14372	0.22514		514	1.08625e-08	0.03414	0.54502	1.43724	2.25138			514	12.395	50.6865	102.817	146.388	176.565		514	123.95	506.866	1028.17	1463.88	1765.65
	515	1.04491e-09	0.00338	0.05427	0.14338	0.22479		515	1.04491e-08	0.03381	0.54267	1.43376	2.24789			515	12.395	50.69	102.871	146.531	176.79		515	123.95	506.9	1028.71	1465.31	1767.9
	516	1.00513e-09	0.00335	0.05403	0.14303	0.22444		516	1.00513e-08	0.03348	0.54034	1.43029	2.2444			516	12.395	50.6933	102.925	146.674	177.015		516	123.95	506.933	1029.25	1466.74	1770.15
	517	9.66872e-10	0.00332	0.0538	0.14268	0.22409		517	9.66872e-09	0.03316	0.53801	1.42682	2.24092			517	12.395	50.6966	102.979	146.817	177.239		517	123.95	506.966	1029.79	1468.17	1772.39
	518	9.30068e-10	0.00328	0.05357	0.14234	0.22374		518	9.30068e-09	0.03284	0.5357	1.42337	2.23744			518	12.395	50.7	103.033	146.96	177.463		518	123.95	506.999	1030.33	1469.6	1774.63
	519	8.94665e-10	0.00325	0.05334	0.14199	0.2234		519	8.94665e-09	0.03252	0.53339	1.41992	2.23397			519	12.395	50.7032	103.086	147.102	177.687		519	123.95	507.032	1030.86	1471.02	1776.87
	520	8.6061e-10	0.00322	0.05311	0.14165	0.22305		520	8.6061e-09	0.03221	0.5311	1.41648	2.23051			520	12.395	50.7064	103.14	147.244	177.91		520	123.95	507.065	1031.4	1472.44	1779.1
	521	8.27851e-10	0.00319	0.05288	0.1413	0.2227		521	8.27851e-09	0.03189	0.52881	1.41305	2.22705			521	12.395	50.7097	103.193	147.385	178.133		521	123.95	507.097	1031.93	1473.85	1781.33
	522	7.96339e-10	0.00316	0.05265	0.14096	0.22236		522	7.96339e-09	0.03159	0.52654	1.40962	2.22359			522	12.395	50.7128	103.245	147.526	178.355		522	123.95	507.128	1032.45	1475.26	1783.55
	523	7.66027e-10	0.00313	0.05243	0.14062	0.22201		523	7.66027e-09	0.03128	0.52427	1.40621	2.22014			523	12.395	50.716	103.298	147.667	178.577		523	123.95	507.16	1032.98	1476.67	1785.77
	524	7.36868e-10	0.0031	0.0522	0.14028	0.22167		524	7.36868e-09	0.03098	0.52202	1.4028	2.2167			524	12.395	50.7191	103.35	147.808	178.799		524	123.95	507.191	1033.5	1478.08	1787.99
	525	7.08819e-10	0.00307	0.05198	0.13994	0.22133		525	7.08819e-09	0.03068	0.51977	1.3994	2.21326			525	12.395	50.7222	103.402	147.948	179.021		525	123.95	507.222	1034.02	1479.48	1790.21
	526	6.81838e-10	0.00304	0.05175	0.1396	0.22098		526	6.81838e-09	0.03038	0.51753	1.39601	2.20983			526	12.395	50.7252	103.454	148.088	179.242		526	123.95	507.252	1034.54	1480.88	1792.42
	527	6.55884e-10	0.00301	0.05153	0.13926	0.22064		527	6.55884e-09	0.03009	0.51531	1.39263	2.2064			527	12.395	50.7283	103.506	148.227	179.463		527	123.95	507.282	1035.06	1482.27	1794.63
	528	6.30918e-10	0.00298	0.05131	0.13893	0.2203		528	6.30918e-09	0.0298	0.51309	1.38926	2.20298			528	12.395	50.7312	103.557	148.366	179.683		528	123.95	507.312	1035.57	1483.66	1796.83
	529	6.06902e-10	0.00295	0.05109	0.13859	0.21996		529	6.06902e-09	0.02951	0.51088	1.38589	2.19956			529	12.395	50.7342	103.608	148.505	179.903		529	123.95	507.342	1036.08	1485.05	1799.03
	530	5.83801e-10	0.00292	0.05087	0.13825	0.21961		530	5.83801e-09	0.02923	0.50868	1.38253	2.19615			530	12.395	50.7371	103.659	148.643	180.123		530	123.95	507.371	1036.59	1486.43	1801.23
	531	5.61579e-10	0.00289	0.05065	0.13792	0.21927		531	5.61579e-09	0.02895	0.50649	1.37919	2.19274			531	12.395	50.74	103.71	148.781	180.342		531	123.95	507.401	1037.1	1487.81	1803.42
	532	5.40202e-10	0.00287	0.05043	0.13758	0.21893		532	5.40202e-09	0.02867	0.50431	1.37584	2.18934			532	12.395	50.7429	103.761	148.919	180.562		532	123.95	507.429	1037.61	1489.19	1805.62
	533	5.1964e-10	0.00284	0.05021	0.13725	0.21859		533	5.1964e-09	0.02839	0.50215	1.37251	2.18595			533	12.395	50.7458	103.811	149.056	180.78		533	123.95	507.458	1038.11	1490.56	1807.8
	534	4.9986e-10	0.00281	0.05	0.13692	0.21826		534	4.9986e-09	0.02812	0.49998	1.36919	2.18255			534	12.395	50.7486	103.861	149.194	180.999		534	123.95	507.486	1038.61	1491.94	1809.99
	535	4.80833e-10	0.00278	0.04978	0.13659	0.21792		535	4.80833e-09	0.02784	0.49783	1.36587	2.17917			535	12.395	50.7514	103.911	149.33	181.217		535	123.95	507.514	1039.11	1493.3	1812.17
	536	4.6253e-10	0.00276	0.04957	0.13626	0.21758		536	4.6253e-09	0.02757	0.49569	1.36256	2.17579			536	12.395	50.7542	103.961	149.467	181.435		536	123.95	507.542	1039.61	1494.67	1814.35
	537	4.44924e-10	0.00273	0.04936	0.13593	0.21724		537	4.44924e-09	0.02731	0.49356	1.35926	2.17241			537	12.395	50.7569	104.01	149.603	181.652		537	123.95	507.569	1040.1	1496.03	1816.52
	538	4.27988e-10	0.0027	0.04914	0.1356	0.2169		538	4.27988e-09	0.02704	0.49143	1.35597	2.16904			538	12.395	50.7596	104.059	149.739	181.869		538	123.95	507.596	1040.59	1497.39	1818.69
	539	4.11697e-10	0.00268	0.04893	0.13527	0.21657		539	4.11697e-09	0.02678	0.48932	1.35268	2.16568			539	12.395	50.7623	104.108	149.874	182.086		539	123.95	507.623	1041.08	1498.74	1820.86
	540	3.96025e-10	0.00265	0.04872	0.13494	0.21623		540	3.96025e-09	0.02653	0.48721	1.3494	2.16232			540	12.395	50.765	104.157	150.009	182.302		540	123.95	507.65	1041.57	1500.09	1823.02
	541	3.80951e-10	0.00263	0.04851	0.13461	0.2159		541	3.80951e-09	0.02627	0.48512	1.34614	2.15897			541	12.395	50.7676	104.206	150.144	182.518		541	123.95	507.676	1042.06	1501.44	1825.18
	542	3.6645e-10	0.0026	0.0483	0.13429	0.21556		542	3.6645e-09	0.02602	0.48303	1.34287	2.15562			542	12.395	50.7702	104.254	150.278	182.734		542	123.95	507.703	1042.54	1502.78	1827.34
	543	3.52501e-10	0.00258	0.0481	0.13396	0.21523		543	3.52501e-09	0.02576	0.48095	1.33962	2.15227			543	12.395	50.7728	104.303	150.412	182.949		543	123.95	507.728	1043.03	1504.12	1829.49
	544	3.39083e-10	0.00255	0.04789	0.13364	0.21489		544	3.39083e-09	0.02552	0.47888	1.33638	2.14894			544	12.395	50.7754	104.351	150.546	183.164		544	123.95	507.754	1043.51	1505.46	1831.64
	545	3.26176e-10	0.00253	0.04768	0.13331	0.21456		545	3.26176e-09	0.02527	0.47682	1.33314	2.1456			545	12.395	50.7779	104.398	150.68	183.379		545	123.95	507.779	1043.98	1506.8	1833.79
	546	3.1376e-10	0.0025	0.04748	0.13299	0.21423		546	3.1376e-09	0.02503	0.47477	1.32991	2.14227			546	12.395	50.7805	104.446	150.813	183.594		546	123.95	507.805	1044.46	1508.13	1835.94
	547	3.01817e-10	0.00248	0.04727	0.13267	0.2139		547	3.01817e-09	0.02478	0.47273	1.32669	2.13895			547	12.395	50.7829	104.493	150.946	183.808		547	123.95	507.829	1044.93	1509.46	1838.08
	548	2.90329e-10	0.00245	0.04707	0.13235	0.21356		548	2.90329e-09	0.02454	0.47069	1.32347	2.13563			548	12.395	50.7854	104.54	151.078	184.021		548	123.95	507.854	1045.4	1510.78	1840.21
	549	2.79277e-10	0.00243	0.04687	0.13203	0.21323		549	2.79277e-09	0.02431	0.46867	1.32027	2.13232			549	12.395	50.7879	104.587	151.21	184.235		549	123.95	507.879	1045.87	1512.1	1842.35
	550	2.68647e-10	0.00241	0.04667	0.13171	0.2129		550	2.68647e-09	0.02407	0.46665	1.31707	2.12901			550	12.395	50.7903	104.634	151.342	184.448		550	123.95	507.903	1046.34	1513.42	1844.48
	551	2.58421e-10	0.00238	0.04646	0.13139	0.21257		551	2.58421e-09	0.02384	0.46464	1.31388	2.12571			551	12.395	50.7927	104.681	151.474	184.661		551	123.95	507.927	1046.81	1514.74	1846.61
	552	2.48584e-10	0.00236	0.04626	0.13107	0.21224		552	2.48584e-09	0.02361	0.46265	1.31069	2.12241			552	12.395	50.7951	104.727	151.605	184.873		552	123.95	507.95	1047.27	1516.05	1848.73
	553	2.39122e-10	0.00234	0.04607	0.13075	0.21191		553	2.39122e-09	0.02338	0.46065	1.30752	2.11912			553	12.395	50.7974	104.773	151.736	185.085		553	123.95	507.974	1047.73	1517.36	1850.85
	554	2.3002e-10	0.00232	0.04587	0.13044	0.21158		554	2.3002e-09	0.02316	0.45867	1.30435	2.11584			554	12.395	50.7997	104.819	151.867	185.297		554	123.95	507.997	1048.19	1518.67	1852.97
	555	2.21264e-10	0.00229	0.04567	0.13012	0.21126		555	2.21264e-09	0.02293	0.4567	1.30119	2.11255			555	12.395	50.802	104.865	151.997	185.508		555	123.95	508.02	1048.65	1519.97	1855.08
	556	2.12842e-10	0.00227	0.04547	0.1298	0.21093		556	2.12842e-09	0.02271	0.45473	1.29804	2.10928			556	12.395	50.8043	104.911	152.127	185.719		556	123.95	508.043	1049.11	1521.27	1857.19
	557	2.0474e-10	0.00225	0.04528	0.12949	0.2106		557	2.0474e-09	0.02249	0.45278	1.29489	2.106			557	12.395	50.8066	104.956	152.256	185.93		557	123.95	508.066	1049.56	1522.56	1859.3
	558	1.96946e-10	0.00223	0.04508	0.12918	0.21027		558	1.96946e-09	0.02227	0.45083	1.29176	2.10274			558	12.395	50.8088	105.001	152.386	186.141		558	123.95	508.088	1050.01	1523.86	1861.41
	559	1.8945e-10	0.00221	0.04489	0.12886	0.20995		559	1.8945e-09	0.02206	0.44889	1.28863	2.09948			559	12.395	50.811	105.046	152.515	186.351		559	123.95	508.11	1050.46	1525.15	1863.51
	560	1.82238e-10	0.00218	0.0447	0.12855	0.20962		560	1.82238e-09	0.02185	0.44696	1.28551	2.09622			560	12.395	50.8132	105.091	152.644	186.56		560	123.95	508.132	1050.91	1526.44	1865.6
	561	1.75302e-10	0.00216	0.0445	0.12824	0.2093		561	1.75302e-09	0.02164	0.44503	1.28239	2.09297			561	12.395	50.8154	105.135	152.772	186.77		561	123.95	508.154	1051.35	1527.72	1867.7
	562	1.68629e-10	0.00214	0.04431	0.12793	0.20897		562	1.68629e-09	0.02143	0.44312	1.27929	2.08972			562	12.395	50.8175	105.18	152.9	186.979		562	123.95	508.175	1051.8	1529	1869.79
	563	1.6221e-10	0.00212	0.04412	0.12762	0.20865		563	1.6221e-09	0.02122	0.44121	1.27619	2.08648			563	12.395	50.8197	105.224	153.028	187.188		563	123.95	508.197	1052.24	1530.28	1871.88
	564	1.56035e-10	0.0021	0.04393	0.12731	0.20832		564	1.56035e-09	0.02102	0.43931	1.2731	2.08324			564	12.395	50.8218	105.268	153.155	187.396		564	123.95	508.218	1052.68	1531.55	1873.96
	565	1.50096e-10	0.00208	0.04374	0.127	0.208		565	1.50096e-09	0.02081	0.43742	1.27001	2.08001			565	12.395	50.8239	105.312	153.282	187.604		565	123.95	508.239	1053.12	1532.82	1876.04
	566	1.44383e-10	0.00206	0.04355	0.12669	0.20768		566	1.44383e-09	0.02061	0.43554	1.26693	2.07679			566	12.395	50.8259	105.356	153.409	187.812		566	123.95	508.26	1053.56	1534.09	1878.12
	567	1.38887e-10	0.00204	0.04337	0.12639	0.20736		567	1.38887e-09	0.02041	0.43367	1.26386	2.07356			567	12.395	50.828	105.399	153.536	188.02		567	123.95	508.28	1053.99	1535.36	1880.2
	568	1.336e-10	0.00202	0.04318	0.12608	0.20703		568	1.336e-09	0.02022	0.4318	1.2608	2.07035			568	12.395	50.83	105.442	153.662	188.227		568	123.95	508.3	1054.42	1536.62	1882.27
	569	1.28515e-10	0.002	0.04299	0.12577	0.20671		569	1.28515e-09	0.02002	0.42994	1.25775	2.06714			569	12.395	50.8321	105.485	153.788	188.434		569	123.95	508.32	1054.85	1537.88	1884.34
	570	1.23623e-10	0.00198	0.04281	0.12547	0.20639		570	1.23623e-09	0.01983	0.42809	1.2547	2.06393			570	12.395	50.834	105.528	153.914	188.64		570	123.95	508.34	1055.28	1539.14	1886.4
	571	1.18917e-10	0.00196	0.04263	0.12517	0.20607		571	1.18917e-09	0.01964	0.42625	1.25166	2.06073			571	12.395	50.836	105.571	154.039	188.847		571	123.95	508.36	1055.71	1540.39	1888.47
	572	1.14391e-10	0.00194	0.04244	0.12486	0.20575		572	1.14391e-09	0.01945	0.42442	1.24863	2.05753			572	12.395	50.838	105.614	154.164	189.053		572	123.95	508.38	1056.14	1541.64	1890.53
	573	1.10036e-10	0.00193	0.04226	0.12456	0.20543		573	1.10036e-09	0.01926	0.42259	1.24561	2.05434			573	12.395	50.8399	105.656	154.289	189.258		573	123.95	508.399	1056.56	1542.89	1892.58
	574	1.05848e-10	0.00191	0.04208	0.12426	0.20512		574	1.05848e-09	0.01907	0.42077	1.24259	2.05115			574	12.395	50.8418	105.698	154.413	189.463		574	123.95	508.418	1056.98	1544.13	1894.63
	575	1.01819e-10	0.00189	0.0419	0.12396	0.2048		575	1.01819e-09	0.01889	0.41896	1.23958	2.04797			575	12.395	50.8437	105.74	154.537	189.668		575	123.95	508.437	1057.4	1545.37	1896.68
	576	9.7943e-11	0.00187	0.04172	0.12366	0.20448		576	9.7943e-10	0.01871	0.41716	1.23657	2.0448			576	12.395	50.8456	105.782	154.661	189.873		576	123.95	508.456	1057.82	1546.61	1898.73
	577	9.42148e-11	0.00185	0.04154	0.12336	0.20416		577	9.42148e-10	0.01852	0.41537	1.23358	2.04162			577	12.395	50.8475	105.824	154.784	190.077		577	123.95	508.475	1058.24	1547.84	1900.77
	578	9.06285e-11	0.00183	0.04136	0.12306	0.20385		578	9.06285e-10	0.01835	0.41358	1.23059	2.03846			578	12.395	50.8493	105.865	154.908	190.281		578	123.95	508.493	1058.65	1549.08	1902.81
	579	8.71788e-11	0.00182	0.04118	0.12276	0.20353		579	8.71788e-10	0.01817	0.4118	1.22761	2.0353			579	12.395	50.8511	105.906	155.031	190.485		579	123.95	508.511	1059.06	1550.31	1904.85
	580	8.38604e-11	0.0018	0.041	0.12246	0.20321		580	8.38604e-10	0.01799	0.41003	1.22464	2.03214			580	12.395	50.8529	105.947	155.153	190.688		580	123.95	508.529	1059.47	1551.53	1906.88
	581	8.06682e-11	0.00178	0.04083	0.12217	0.2029		581	8.06682e-10	0.01782	0.40826	1.22167	2.02899			581	12.395	50.8547	105.988	155.275	190.892		581	123.95	508.547	1059.88	1552.75	1908.92
	582	7.75976e-11	0.00176	0.04065	0.12187	0.20258		582	7.75976e-10	0.01765	0.40651	1.21871	2.02584			582	12.395	50.8565	106.029	155.398	191.094		582	123.95	508.565	1060.29	1553.98	1910.94
	583	7.46439e-11	0.00175	0.04048	0.12158	0.20227		583	7.46439e-10	0.01748	0.40476	1.21576	2.0227			583	12.395	50.8583	106.07	155.519	191.297		583	123.95	508.583	1060.7	1555.19	1912.97
	584	7.18026e-11	0.00173	0.0403	0.12128	0.20196		584	7.18026e-10	0.01731	0.40302	1.21281	2.01956			584	12.395	50.86	106.11	155.641	191.499		584	123.95	508.6	1061.1	1556.41	1914.99
	585	6.90694e-11	0.00171	0.04013	0.12099	0.20164		585	6.90694e-10	0.01714	0.40128	1.20987	2.01643			585	12.395	50.8617	106.15	155.762	191.701		585	123.95	508.617	1061.5	1557.62	1917.01
	586	6.64403e-11	0.0017	0.03996	0.12069	0.20133		586	6.64403e-10	0.01698	0.39956	1.20694	2.0133			586	12.395	50.8634	106.19	155.883	191.902		586	123.95	508.634	1061.9	1558.83	1919.02
	587	6.39113e-11	0.00168	0.03978	0.1204	0.20102		587	6.39113e-10	0.01681	0.39784	1.20402	2.01018			587	12.395	50.8651	106.23	156.003	192.103		587	123.95	508.651	1062.3	1560.03	1921.03
	588	6.14785e-11	0.00166	0.03961	0.12011	0.20071		588	6.14785e-10	0.01665	0.39612	1.2011	2.00706			588	12.395	50.8668	106.27	156.123	192.304		588	123.95	508.668	1062.7	1561.23	1923.04
	589	5.91384e-11	0.00165	0.03944	0.11982	0.20039		589	5.91384e-10	0.01649	0.39442	1.19819	2.00395			589	12.395	50.8684	106.309	156.243	192.505		589	123.95	508.684	1063.09	1562.43	1925.05
	590	5.68873e-11	0.00163	0.03927	0.11953	0.20008		590	5.68873e-10	0.01633	0.39272	1.19529	2.00084			590	12.395	50.8701	106.349	156.363	192.705		590	123.95	508.701	1063.49	1563.63	1927.05
	591	5.47219e-11	0.00162	0.0391	0.11924	0.19977		591	5.47219e-10	0.01617	0.39103	1.19239	1.99773			591	12.395	50.8717	106.388	156.482	192.905		591	123.95	508.717	1063.88	1564.82	1929.05
	592	5.26389e-11	0.0016	0.03894	0.11895	0.19946		592	5.26389e-10	0.01602	0.38935	1.1895	1.99464			592	12.395	50.8733	106.427	156.602	193.104		592	123.95	508.733	1064.27	1566.02	1931.04
	593	5.06352e-11	0.00159	0.03877	0.11866	0.19915		593	5.06352e-10	0.01586	0.38768	1.18662	1.99154			593	12.395	50.8749	106.466	156.72	193.304		593	123.95	508.749	1064.66	1567.2	1933.04
	594	4.87078e-11	0.00157	0.0386	0.11837	0.19885		594	4.87078e-10	0.01571	0.38601	1.18375	1.98845			594	12.395	50.8765	106.504	156.839	193.503		594	123.95	508.765	1065.04	1568.39	1935.03
	595	4.68537e-11	0.00156	0.03843	0.11809	0.19854		595	4.68537e-10	0.01556	0.38435	1.18088	1.98537			595	12.395	50.8781	106.543	156.957	193.701		595	123.95	508.781	1065.43	1569.57	1937.01
	596	4.50703e-11	0.00154	0.03827	0.1178	0.19823		596	4.50703e-10	0.01541	0.38269	1.17802	1.98229			596	12.395	50.8796	106.581	157.075	193.9		596	123.95	508.796	1065.81	1570.75	1939
	597	4.33547e-11	0.00153	0.0381	0.11752	0.19792		597	4.33547e-10	0.01526	0.38105	1.17517	1.97921			597	12.395	50.8811	106.619	157.193	194.098		597	123.95	508.811	1066.19	1571.93	1940.98
	598	4.17044e-11	0.00151	0.03794	0.11723	0.19761		598	4.17044e-10	0.01511	0.37941	1.17232	1.97614			598	12.395	50.8826	106.657	157.31	194.296		598	123.95	508.827	1066.57	1573.1	1942.96
	599	4.01169e-11	0.0015	0.03778	0.11695	0.19731		599	4.01169e-10	0.01496	0.37777	1.16948	1.97308			599	12.395	50.8842	106.695	157.427	194.493		599	123.95	508.842	1066.95	1574.27	1944.93
	600	3.85899e-11	0.00148	0.03761	0.11666	0.197		600	3.85899e-10	0.01482	0.37615	1.16665	1.97002			600	12.395	50.8856	106.733	157.544	194.69		600	123.95	508.856	1067.33	1575.44	1946.9
	601	3.7121e-11	0.00147	0.03745	0.11638	0.1967		601	3.7121e-10	0.01468	0.37453	1.16382	1.96696			601	12.395	50.8871	106.771	157.661	194.887		601	123.95	508.871	1067.71	1576.61	1948.87
	602	3.5708e-11	0.00145	0.03729	0.1161	0.19639		602	3.5708e-10	0.01454	0.37292	1.161	1.96391			602	12.395	50.8886	106.808	157.777	195.084		602	123.95	508.886	1068.08	1577.77	1950.84
	603	3.43488e-11	0.00144	0.03713	0.11582	0.19609		603	3.43488e-10	0.01439	0.37131	1.15819	1.96086			603	12.395	50.89	106.845	157.893	195.28		603	123.95	508.9	1068.45	1578.93	1952.8
	604	3.30413e-11	0.00143	0.03697	0.11554	0.19578		604	3.30413e-10	0.01426	0.36972	1.15538	1.95782			604	12.395	50.8915	106.882	158.008	195.476		604	123.95	508.915	1068.82	1580.08	1954.76
	605	3.17836e-11	0.00141	0.03681	0.11526	0.19548		605	3.17836e-10	0.01412	0.36813	1.15258	1.95479			605	12.395	50.8929	106.919	158.124	195.671		605	123.95	508.929	1069.19	1581.24	1956.71
	606	3.05737e-11	0.0014	0.03665	0.11498	0.19518		606	3.05737e-10	0.01398	0.36654	1.14979	1.95175			606	12.395	50.8943	106.956	158.239	195.867		606	123.95	508.943	1069.56	1582.39	1958.67
	607	2.941e-11	0.00138	0.0365	0.1147	0.19487		607	2.941e-10	0.01385	0.36496	1.147	1.94873			607	12.395	50.8957	106.992	158.354	196.062		607	123.95	508.957	1069.92	1583.54	1960.62
	608	2.82905e-11	0.00137	0.03634	0.11442	0.19457		608	2.82905e-10	0.01371	0.36339	1.14423	1.9457			608	12.395	50.8971	107.029	158.468	196.257		608	123.95	508.971	1070.29	1584.68	1962.57
	609	2.72136e-11	0.00136	0.03618	0.11415	0.19427		609	2.72136e-10	0.01358	0.36183	1.14145	1.94269			609	12.395	50.8984	107.065	158.583	196.451		609	123.95	508.984	1070.65	1585.83	1964.51
	610	2.61777e-11	0.00134	0.03603	0.11387	0.19397		610	2.61777e-10	0.01345	0.36027	1.13869	1.93967			610	12.395	50.8998	107.101	158.697	196.645		610	123.95	508.998	1071.01	1586.97	1966.45
	611	2.51813e-11	0.00133	0.03587	0.11359	0.19367		611	2.51813e-10	0.01332	0.35872	1.13593	1.93666			611	12.395	50.9011	107.137	158.81	196.839		611	123.95	509.011	1071.37	1588.1	1968.39
	612	2.42228e-11	0.00132	0.03572	0.11332	0.19337		612	2.42228e-10	0.01319	0.35718	1.13318	1.93366			612	12.395	50.9024	107.173	158.924	197.032		612	123.95	509.024	1071.73	1589.24	1970.32
	613	2.33007e-11	0.00131	0.03556	0.11304	0.19307		613	2.33007e-10	0.01306	0.35564	1.13043	1.93066			613	12.395	50.9038	107.209	159.037	197.226		613	123.95	509.037	1072.09	1590.37	1972.26
	614	2.24138e-11	0.00129	0.03541	0.11277	0.19277		614	2.24138e-10	0.01294	0.35411	1.12769	1.92767			614	12.395	50.9051	107.244	159.15	197.419		614	123.95	509.05	1072.44	1591.5	1974.19
	615	2.15606e-11	0.00128	0.03526	0.1125	0.19247		615	2.15606e-10	0.01281	0.35259	1.12496	1.92468			615	12.395	50.9063	107.279	159.263	197.611		615	123.95	509.063	1072.79	1592.63	1976.11
	616	2.07399e-11	0.00127	0.03511	0.11222	0.19217		616	2.07399e-10	0.01269	0.35107	1.12224	1.92169			616	12.395	50.9076	107.315	159.375	197.804		616	123.95	509.076	1073.15	1593.75	1978.04
	617	1.99505e-11	0.00126	0.03496	0.11195	0.19187		617	1.99505e-10	0.01257	0.34956	1.11952	1.91871			617	12.395	50.9089	107.35	159.487	197.996		617	123.95	509.089	1073.5	1594.87	1979.96
	618	1.9191e-11	0.00124	0.03481	0.11168	0.19157		618	1.9191e-10	0.01245	0.34806	1.11681	1.91573			618	12.395	50.9101	107.384	159.599	198.187		618	123.95	509.101	1073.84	1595.99	1981.87
	619	1.84605e-11	0.00123	0.03466	0.11141	0.19128		619	1.84605e-10	0.01233	0.34656	1.1141	1.91276			619	12.395	50.9114	107.419	159.71	198.379		619	123.95	509.114	1074.19	1597.1	1983.79
	620	1.77578e-11	0.00122	0.03451	0.11114	0.19098		620	1.77578e-10	0.01221	0.34507	1.1114	1.9098			620	12.395	50.9126	107.454	159.822	198.57		620	123.95	509.126	1074.54	1598.22	1985.7
	621	1.70819e-11	0.00121	0.03436	0.11087	0.19068		621	1.70819e-10	0.01209	0.34358	1.10871	1.90683			621	12.395	50.9138	107.488	159.933	198.761		621	123.95	509.138	1074.88	1599.33	1987.61
	622	1.64317e-11	0.0012	0.03421	0.1106	0.19039		622	1.64317e-10	0.01197	0.34211	1.10602	1.90388			622	12.395	50.915	107.523	160.043	198.951		622	123.95	509.15	1075.23	1600.43	1989.51
	623	1.58062e-11	0.00119	0.03406	0.11033	0.19009		623	1.58062e-10	0.01186	0.34063	1.10334	1.90092			623	12.395	50.9162	107.557	160.154	199.141		623	123.95	509.162	1075.57	1601.54	1991.41
	624	1.52046e-11	0.00117	0.03392	0.11007	0.1898		624	1.52046e-10	0.01174	0.33917	1.10067	1.89797			624	12.395	50.9174	107.591	160.264	199.331		624	123.95	509.174	1075.91	1602.64	1993.31
	625	1.46258e-11	0.00116	0.03377	0.1098	0.1895		625	1.46258e-10	0.01163	0.33771	1.09801	1.89503			625	12.395	50.9186	107.624	160.374	199.521		625	123.95	509.185	1076.24	1603.74	1995.21
	626	1.40691e-11	0.00115	0.03363	0.10953	0.18921		626	1.40691e-10	0.01152	0.33626	1.09535	1.89209			626	12.395	50.9197	107.658	160.484	199.71		626	123.95	509.197	1076.58	1604.84	1997.1
	627	1.35335e-11	0.00114	0.03348	0.10927	0.18892		627	1.35335e-10	0.0114	0.33481	1.09269	1.88916			627	12.395	50.9209	107.692	160.593	199.899		627	123.95	509.208	1076.92	1605.93	1998.99
	628	1.30184e-11	0.00113	0.03334	0.109	0.18862		628	1.30184e-10	0.01129	0.33337	1.09004	1.88622			628	12.395	50.922	107.725	160.702	200.088		628	123.95	509.22	1077.25	1607.02	2000.88
	629	1.25228e-11	0.00112	0.03319	0.10874	0.18833		629	1.25228e-10	0.01119	0.33193	1.0874	1.8833			629	12.395	50.9231	107.758	160.811	200.277		629	123.95	509.231	1077.58	1608.11	2002.77
	630	1.20462e-11	0.00111	0.03305	0.10848	0.18804		630	1.20462e-10	0.01108	0.33051	1.08477	1.88038			630	12.395	50.9242	107.792	160.92	200.465		630	123.95	509.242	1077.92	1609.2	2004.65
	631	1.15876e-11	0.0011	0.03291	0.10821	0.18775		631	1.15876e-10	0.01097	0.32908	1.08214	1.87746			631	12.395	50.9253	107.825	161.028	200.653		631	123.95	509.253	1078.25	1610.28	2006.53
	632	1.11465e-11	0.00109	0.03277	0.10795	0.18745		632	1.11465e-10	0.01086	0.32767	1.07952	1.87455			632	12.395	50.9264	107.857	161.136	200.84		632	123.95	509.264	1078.57	1611.36	2008.4
	633	1.07223e-11	0.00108	0.03263	0.10769	0.18716		633	1.07223e-10	0.01076	0.32626	1.0769	1.87164			633	12.395	50.9275	107.89	161.244	201.028		633	123.95	509.275	1078.9	1612.44	2010.28
	634	1.03141e-11	0.00107	0.03249	0.10743	0.18687		634	1.03141e-10	0.01066	0.32485	1.0743	1.86874			634	12.395	50.9286	107.923	161.351	201.215		634	123.95	509.286	1079.23	1613.51	2012.15
	635	9.92151e-12	0.00106	0.03235	0.10717	0.18658		635	9.92151e-11	0.01055	0.32346	1.07169	1.86584			635	12.395	50.9296	107.955	161.459	201.401		635	123.95	509.296	1079.55	1614.59	2014.01
	636	9.54385e-12	0.00105	0.03221	0.10691	0.18629		636	9.54385e-11	0.01045	0.32206	1.0691	1.86295			636	12.395	50.9307	107.987	161.566	201.588		636	123.95	509.307	1079.87	1615.66	2015.88
	637	9.18057e-12	0.00104	0.03207	0.10665	0.18601		637	9.18057e-11	0.01035	0.32068	1.06651	1.86006			637	12.395	50.9317	108.019	161.673	201.774		637	123.95	509.317	1080.19	1616.73	2017.74
	638	8.83111e-12	0.00103	0.03193	0.10639	0.18572		638	8.83111e-11	0.01025	0.3193	1.06392	1.85717			638	12.395	50.9327	108.051	161.779	201.96		638	123.95	509.327	1080.51	1617.79	2019.6
	639	8.49496e-12	0.00102	0.03179	0.10613	0.18543		639	8.49496e-11	0.01015	0.31792	1.06135	1.85429			639	12.395	50.9338	108.083	161.885	202.145		639	123.95	509.338	1080.83	1618.85	2021.45
	640	8.1716e-12	0.00101	0.03166	0.10588	0.18514		640	8.1716e-11	0.01005	0.31656	1.05877	1.85141			640	12.395	50.9348	108.115	161.991	202.331		640	123.95	509.348	1081.15	1619.91	2023.31
	641	7.86055e-12	0.000995613	0.03152	0.10562	0.18485		641	7.86055e-11	0.00996	0.31519	1.05621	1.84854			641	12.395	50.9358	108.147	162.097	202.516		641	123.95	509.358	1081.47	1620.97	2025.16
	642	7.56134e-12	0.000986001	0.03138	0.10537	0.18457		642	7.56134e-11	0.00986	0.31384	1.05365	1.84567			642	12.395	50.9368	108.178	162.203	202.7		642	123.95	509.368	1081.78	1622.03	2027
	643	7.27352e-12	0.000976481	0.03125	0.10511	0.18428		643	7.27352e-11	0.00976	0.31249	1.0511	1.84281			643	12.395	50.9378	108.209	162.308	202.885		643	123.95	509.378	1082.09	1623.08	2028.85
	644	6.99665e-12	0.000967053	0.03111	0.10486	0.184		644	6.99665e-11	0.00967	0.31114	1.04855	1.83995			644	12.395	50.9387	108.241	162.413	203.069		644	123.95	509.387	1082.41	1624.13	2030.69
	645	6.73033e-12	0.000957716	0.03098	0.1046	0.18371		645	6.73033e-11	0.00958	0.30981	1.04601	1.8371			645	12.395	50.9397	108.272	162.518	203.253		645	123.95	509.397	1082.72	1625.18	2032.53
	646	6.47414e-12	0.000948469	0.03085	0.10435	0.18342		646	6.47414e-11	0.00948	0.30847	1.04348	1.83425			646	12.395	50.9406	108.303	162.622	203.436		646	123.95	509.406	1083.03	1626.22	2034.36
	647	6.2277e-12	0.000939311	0.03071	0.1041	0.18314		647	6.2277e-11	0.00939	0.30714	1.04095	1.8314			647	12.395	50.9416	108.333	162.726	203.62		647	123.95	509.416	1083.33	1627.26	2036.2
	648	5.99065e-12	0.000930242	0.03058	0.10384	0.18286		648	5.99065e-11	0.0093	0.30582	1.03843	1.82856			648	12.395	50.9425	108.364	162.83	203.803		648	123.95	509.425	1083.64	1628.3	2038.03
	649	5.76262e-12	0.00092126	0.03045	0.10359	0.18257		649	5.76262e-11	0.00921	0.30451	1.03591	1.82573			649	12.395	50.9434	108.394	162.934	203.985		649	123.95	509.434	1083.94	1629.34	2039.85
	650	5.54326e-12	0.000912366	0.03032	0.10334	0.18229		650	5.54326e-11	0.00912	0.3032	1.0334	1.8229			650	12.395	50.9444	108.425	163.037	204.168		650	123.95	509.444	1084.25	1630.37	2041.68
	651	5.33226e-12	0.000903557	0.03019	0.10309	0.18201		651	5.33226e-11	0.00904	0.30189	1.0309	1.82007			651	12.395	50.9453	108.455	163.141	204.35		651	123.95	509.453	1084.55	1631.41	2043.5
	652	5.12929e-12	0.000894833	0.03006	0.10284	0.18172		652	5.12929e-11	0.00895	0.30059	1.0284	1.81725			652	12.395	50.9462	108.485	163.244	204.532		652	123.95	509.462	1084.85	1632.44	2045.32
	653	4.93404e-12	0.000886193	0.02993	0.10259	0.18144		653	4.93404e-11	0.00886	0.2993	1.02591	1.81443			653	12.395	50.9471	108.515	163.346	204.713		653	123.95	509.471	1085.15	1633.46	2047.13
	654	4.74623e-12	0.000877637	0.0298	0.10234	0.18116		654	4.74623e-11	0.00878	0.29801	1.02343	1.81161			654	12.395	50.9479	108.545	163.449	204.895		654	123.95	509.479	1085.45	1634.49	2048.95
	655	4.56557e-12	0.000869163	0.02967	0.10209	0.18088		655	4.56557e-11	0.00869	0.29673	1.02095	1.8088			655	12.395	50.9488	108.575	163.551	205.076		655	123.95	509.488	1085.75	1635.51	2050.76
	656	4.39178e-12	0.000860771	0.02955	0.10185	0.1806		656	4.39178e-11	0.00861	0.29545	1.01847	1.806			656	12.395	50.9497	108.604	163.653	205.256		656	123.95	509.497	1086.04	1636.53	2052.56
	657	4.22461e-12	0.00085246	0.02942	0.1016	0.18032		657	4.22461e-11	0.00852	0.29418	1.01601	1.80319			657	12.395	50.9505	108.634	163.755	205.437		657	123.95	509.505	1086.34	1637.55	2054.37
	658	4.0638e-12	0.00084423	0.02929	0.10135	0.18004		658	4.0638e-11	0.00844	0.29292	1.01354	1.8004			658	12.395	50.9514	108.663	163.856	205.617		658	123.95	509.514	1086.63	1638.56	2056.17
	659	3.90911e-12	0.000836078	0.02917	0.10111	0.17976		659	3.90911e-11	0.00836	0.29166	1.01109	1.79761			659	12.395	50.9522	108.692	163.957	205.797		659	123.95	509.522	1086.93	1639.57	2057.97
	660	3.76031e-12	0.000828006	0.02904	0.10086	0.17948		660	3.76031e-11	0.00828	0.2904	1.00864	1.79482			660	12.395	50.953	108.722	164.058	205.977		660	123.95	509.531	1087.22	1640.58	2059.77
	661	3.61718e-12	0.000820011	0.02892	0.10062	0.1792		661	3.61718e-11	0.0082	0.28915	1.0062	1.79203			661	12.395	50.9539	108.751	164.159	206.156		661	123.95	509.539	1087.51	1641.59	2061.56
	662	3.47949e-12	0.000812094	0.02879	0.10038	0.17893		662	3.47949e-11	0.00812	0.28791	1.00376	1.78925			662	12.395	50.9547	108.779	164.26	206.335		662	123.95	509.547	1087.79	1642.6	2063.35
	663	3.34704e-12	0.000804253	0.02867	0.10013	0.17865		663	3.34704e-11	0.00804	0.28667	1.00133	1.78648			663	12.395	50.9555	108.808	164.36	206.514		663	123.95	509.555	1088.08	1643.6	2065.14
	664	3.21964e-12	0.000796488	0.02854	0.09989	0.17837		664	3.21964e-11	0.00796	0.28544	0.9989	1.78371			664	12.395	50.9563	108.837	164.46	206.692		664	123.95	509.563	1088.37	1644.6	2066.92
	665	3.09708e-12	0.000788798	0.02842	0.09965	0.17809		665	3.09708e-11	0.00789	0.28421	0.99648	1.78094			665	12.395	50.9571	108.865	164.56	206.871		665	123.95	509.571	1088.65	1645.6	2068.71
	666	2.97919e-12	0.000781182	0.0283	0.09941	0.17782		666	2.97919e-11	0.00781	0.28298	0.99407	1.77818			666	12.395	50.9579	108.894	164.659	207.049		666	123.95	509.579	1088.94	1646.59	2070.49
	667	2.86579e-12	0.00077364	0.02818	0.09917	0.17754		667	2.86579e-11	0.00774	0.28177	0.99166	1.77542			667	12.395	50.9587	108.922	164.758	207.226		667	123.95	509.587	1089.22	1647.58	2072.26
	668	2.75671e-12	0.00076617	0.02806	0.09893	0.17727		668	2.75671e-11	0.00766	0.28055	0.98926	1.77267			668	12.395	50.9594	108.95	164.857	207.404		668	123.95	509.594	1089.5	1648.57	2074.04
	669	2.65177e-12	0.000758773	0.02793	0.09869	0.17699		669	2.65177e-11	0.00759	0.27935	0.98686	1.76992			669	12.395	50.9602	108.978	164.956	207.581		669	123.95	509.602	1089.78	1649.56	2075.81
	670	2.55083e-12	0.000751446	0.02781	0.09845	0.17672		670	2.55083e-11	0.00751	0.27815	0.98447	1.76717			670	12.395	50.9609	109.006	165.055	207.758		670	123.95	509.609	1090.06	1650.55	2077.58
	671	2.45374e-12	0.000744191	0.02769	0.09821	0.17644		671	2.45374e-11	0.00744	0.27695	0.98208	1.76443			671	12.395	50.9617	109.034	165.153	207.934		671	123.95	509.617	1090.34	1651.53	2079.34
	672	2.36034e-12	0.000737006	0.02758	0.09797	0.17617		672	2.36034e-11	0.00737	0.27576	0.9797	1.76169			672	12.395	50.9624	109.061	165.251	208.11		672	123.95	509.624	1090.61	1652.51	2081.1
	673	2.27049e-12	0.00072989	0.02746	0.09773	0.1759		673	2.27049e-11	0.0073	0.27457	0.97733	1.75896			673	12.395	50.9632	109.089	165.349	208.287		673	123.95	509.632	1090.89	1653.49	2082.87
	674	2.18407e-12	0.000722843	0.02734	0.0975	0.17562		674	2.18407e-11	0.00723	0.27339	0.97496	1.75623			674	12.395	50.9639	109.116	165.447	208.462		674	123.95	509.639	1091.16	1654.47	2084.62
	675	2.10093e-12	0.000715864	0.02722	0.09726	0.17535		675	2.10093e-11	0.00716	0.27221	0.9726	1.75351			675	12.395	50.9646	109.143	165.544	208.638		675	123.95	509.646	1091.43	1655.44	2086.38
	676	2.02096e-12	0.000708952	0.0271	0.09702	0.17508		676	2.02096e-11	0.00709	0.27104	0.97025	1.75079			676	12.395	50.9653	109.171	165.641	208.813		676	123.95	509.653	1091.71	1656.41	2088.13
	677	1.94403e-12	0.000702107	0.02699	0.09679	0.17481		677	1.94403e-11	0.00702	0.26987	0.9679	1.74807			677	12.395	50.966	109.198	165.738	208.988		677	123.95	509.66	1091.98	1657.38	2089.88
	678	1.87003e-12	0.000695328	0.02687	0.09656	0.17454		678	1.87003e-11	0.00695	0.26871	0.96555	1.74536			678	12.395	50.9667	109.225	165.835	209.163		678	123.95	509.667	1092.25	1658.35	2091.63
	679	1.79885e-12	0.000688615	0.02676	0.09632	0.17427		679	1.79885e-11	0.00689	0.26756	0.96321	1.74265			679	12.395	50.9674	109.251	165.931	209.337		679	123.95	509.674	1092.51	1659.31	2093.37
	680	1.73038e-12	0.000681966	0.02664	0.09609	0.174		680	1.73038e-11	0.00682	0.26641	0.96088	1.73995			680	12.395	50.9681	109.278	166.027	209.511		680	123.95	509.681	1092.78	1660.27	2095.11
	681	1.66451e-12	0.000675381	0.02653	0.09586	0.17373		681	1.66451e-11	0.00675	0.26526	0.95855	1.73725			681	12.395	50.9688	109.305	166.123	209.685		681	123.95	509.688	1093.05	1661.23	2096.85
	682	1.60115e-12	0.000668861	0.02641	0.09562	0.17346		682	1.60115e-11	0.00669	0.26412	0.95623	1.73456			682	12.395	50.9695	109.331	166.219	209.859		682	123.95	509.695	1093.31	1662.19	2098.59
	683	1.5402e-12	0.000662403	0.0263	0.09539	0.17319		683	1.5402e-11	0.00662	0.26298	0.95391	1.73187			683	12.395	50.9701	109.357	166.315	210.032		683	123.95	509.701	1093.57	1663.15	2100.32
	684	1.48158e-12	0.000656007	0.02619	0.09516	0.17292		684	1.48158e-11	0.00656	0.26185	0.9516	1.72918			684	12.395	50.9708	109.384	166.41	210.205		684	123.95	509.708	1093.84	1664.1	2102.05
	685	1.42518e-12	0.000649673	0.02607	0.09493	0.17265		685	1.42518e-11	0.0065	0.26072	0.9493	1.7265			685	12.395	50.9714	109.41	166.505	210.378		685	123.95	509.714	1094.1	1665.05	2103.78
	686	1.37093e-12	0.000643401	0.02596	0.0947	0.17238		686	1.37093e-11	0.00643	0.2596	0.947	1.72382			686	12.395	50.9721	109.436	166.6	210.55		686	123.95	509.721	1094.36	1666	2105.5
	687	1.31875e-12	0.000637188	0.02585	0.09447	0.17211		687	1.31875e-11	0.00637	0.25849	0.9447	1.72115			687	12.395	50.9727	109.462	166.694	210.722		687	123.95	509.727	1094.62	1666.94	2107.22
	688	1.26855e-12	0.000631036	0.02574	0.09424	0.17185		688	1.26855e-11	0.00631	0.25737	0.94241	1.71848			688	12.395	50.9734	109.488	166.789	210.894		688	123.95	509.734	1094.88	1667.89	2108.94
	689	1.22026e-12	0.000624944	0.02563	0.09401	0.17158		689	1.22026e-11	0.00625	0.25627	0.94013	1.71581			689	12.395	50.974	109.513	166.883	211.066		689	123.95	509.74	1095.13	1668.83	2110.66
	690	1.17381e-12	0.00061891	0.02552	0.09379	0.17131		690	1.17381e-11	0.00619	0.25516	0.93785	1.71315			690	12.395	50.9746	109.539	166.977	211.238		690	123.95	509.746	1095.39	1669.77	2112.38
	691	1.12913e-12	0.000612934	0.02541	0.09356	0.17105		691	1.12913e-11	0.00613	0.25407	0.93558	1.71049			691	12.395	50.9752	109.564	167.07	211.409		691	123.95	509.752	1095.64	1670.7	2114.09
	692	1.08615e-12	0.000607016	0.0253	0.09333	0.17078		692	1.08615e-11	0.00607	0.25297	0.93331	1.70784			692	12.395	50.9758	109.59	167.164	211.58		692	123.95	509.758	1095.9	1671.64	2115.8
	693	1.04481e-12	0.000601155	0.02519	0.09311	0.17052		693	1.04481e-11	0.00601	0.25188	0.93105	1.70519			693	12.395	50.9764	109.615	167.257	211.75		693	123.95	509.764	1096.15	1672.57	2117.5
	694	1.00504e-12	0.000595351	0.02508	0.09288	0.17025		694	1.00504e-11	0.00595	0.2508	0.9288	1.70254			694	12.395	50.977	109.64	167.35	211.921		694	123.95	509.77	1096.4	1673.5	2119.21
	695	9.66781e-13	0.000589603	0.02497	0.09265	0.16999		695	9.66781e-12	0.0059	0.24972	0.92655	1.6999			695	12.395	50.9776	109.665	167.443	212.091		695	123.95	509.776	1096.65	1674.43	2120.91
	696	9.29981e-13	0.00058391	0.02486	0.09243	0.16973		696	9.29981e-12	0.00584	0.24865	0.9243	1.69727			696	12.395	50.9782	109.69	167.535	212.261		696	123.95	509.782	1096.9	1675.35	2122.61
	697	8.94581e-13	0.000578272	0.02476	0.09221	0.16946		697	8.94581e-12	0.00578	0.24758	0.92206	1.69463			697	12.395	50.9788	109.715	167.628	212.43		697	123.95	509.788	1097.15	1676.28	2124.3
	698	8.60529e-13	0.000572689	0.02465	0.09198	0.1692		698	8.60529e-12	0.00573	0.24651	0.91983	1.69201			698	12.395	50.9794	109.739	167.72	212.6		698	123.95	509.794	1097.39	1677.2	2126
	699	8.27774e-13	0.00056716	0.02455	0.09176	0.16894		699	8.27774e-12	0.00567	0.24545	0.9176	1.68938			699	12.395	50.9799	109.764	167.812	212.769		699	123.95	509.799	1097.64	1678.12	2127.69
	700	7.96265e-13	0.000561684	0.02444	0.09154	0.16868		700	7.96265e-12	0.00562	0.24439	0.91538	1.68676			700	12.395	50.9805	109.789	167.903	212.938		700	123.95	509.805	1097.89	1679.03	2129.38
	701	7.65955e-13	0.000556261	0.02433	0.09132	0.16841		701	7.65955e-12	0.00556	0.24334	0.91316	1.68414			701	12.395	50.9811	109.813	167.995	213.106		701	123.95	509.811	1098.13	1679.95	2131.06
	702	7.36799e-13	0.00055089	0.02423	0.09109	0.16815		702	7.36799e-12	0.00551	0.2423	0.91095	1.68153			702	12.395	50.9816	109.837	168.086	213.274		702	123.95	509.816	1098.37	1680.86	2132.74
	703	7.08753e-13	0.000545571	0.02413	0.09087	0.16789		703	7.08753e-12	0.00546	0.24125	0.90874	1.67892			703	12.395	50.9822	109.861	168.177	213.442		703	123.95	509.822	1098.61	1681.77	2134.42
	704	6.81775e-13	0.000540303	0.02402	0.09065	0.16763		704	6.81775e-12	0.0054	0.24021	0.90654	1.67632			704	12.395	50.9827	109.885	168.268	213.61		704	123.95	509.827	1098.85	1682.68	2136.1
	705	6.55823e-13	0.000535087	0.02392	0.09043	0.16737		705	6.55823e-12	0.00535	0.23918	0.90434	1.67372			705	12.395	50.9832	109.909	168.358	213.778		705	123.95	509.832	1099.09	1683.58	2137.78
	706	6.30859e-13	0.00052992	0.02382	0.09022	0.16711		706	6.30859e-12	0.0053	0.23815	0.90215	1.67112			706	12.395	50.9838	109.933	168.449	213.945		706	123.95	509.838	1099.33	1684.49	2139.45
	707	6.06846e-13	0.000524804	0.02371	0.09	0.16685		707	6.06846e-12	0.00525	0.23713	0.89997	1.66853			707	12.395	50.9843	109.957	168.539	214.112		707	123.95	509.843	1099.57	1685.39	2141.12
	708	5.83746e-13	0.000519737	0.02361	0.08978	0.16659		708	5.83746e-12	0.0052	0.23611	0.89779	1.66594			708	12.395	50.9848	109.981	168.629	214.279		708	123.95	509.848	1099.81	1686.29	2142.79
	709	5.61526e-13	0.000514719	0.02351	0.08956	0.16634		709	5.61526e-12	0.00515	0.23509	0.89561	1.66336			709	12.395	50.9853	110.004	168.718	214.445		709	123.95	509.853	1100.04	1687.18	2144.45
	710	5.40152e-13	0.000509749	0.02341	0.08934	0.16608		710	5.40152e-12	0.0051	0.23408	0.89344	1.66078			710	12.395	50.9859	110.028	168.808	214.611		710	123.95	509.859	1100.28	1688.08	2146.11
	711	5.19591e-13	0.000504827	0.02331	0.08913	0.16582		711	5.19591e-12	0.00505	0.23307	0.89128	1.6582			711	12.395	50.9864	110.051	168.897	214.777		711	123.95	509.864	1100.51	1688.97	2147.77
	712	4.99813e-13	0.000499953	0.02321	0.08891	0.16556		712	4.99813e-12	0.005	0.23207	0.88912	1.65563			712	12.395	50.9869	110.074	168.986	214.943		712	123.95	509.869	1100.74	1689.86	2149.43
	713	4.80788e-13	0.000495126	0.02311	0.0887	0.16531		713	4.80788e-12	0.00495	0.23107	0.88696	1.65306			713	12.395	50.9874	110.098	169.075	215.108		713	123.95	509.874	1100.98	1690.75	2151.08
	714	4.62487e-13	0.000490346	0.02301	0.08848	0.16505		714	4.62487e-12	0.0049	0.23008	0.88482	1.6505			714	12.395	50.9879	110.121	169.163	215.274		714	123.95	509.879	1101.21	1691.63	2152.74
	715	4.44882e-13	0.000485611	0.02291	0.08827	0.16479		715	4.44882e-12	0.00486	0.22909	0.88267	1.64794			715	12.395	50.9883	110.144	169.252	215.438		715	123.95	509.883	1101.44	1692.52	2154.38
	716	4.27948e-13	0.000480923	0.02281	0.08805	0.16454		716	4.27948e-12	0.00481	0.2281	0.88053	1.64538			716	12.395	50.9888	110.166	169.34	215.603		716	123.95	509.888	1101.66	1693.4	2156.03
	717	4.11658e-13	0.000476279	0.02271	0.08784	0.16428		717	4.11658e-12	0.00476	0.22712	0.8784	1.64283			717	12.395	50.9893	110.189	169.428	215.768		717	123.95	509.893	1101.89	1694.28	2157.68
	718	3.95988e-13	0.000471681	0.02261	0.08763	0.16403		718	3.95988e-12	0.00472	0.22614	0.87627	1.64028			718	12.395	50.9898	110.212	169.516	215.932		718	123.95	509.898	1102.12	1695.16	2159.32
	719	3.80915e-13	0.000467127	0.02252	0.08742	0.16377		719	3.80915e-12	0.00467	0.22517	0.87415	1.63774			719	12.395	50.9903	110.234	169.603	216.096		719	123.95	509.903	1102.34	1696.03	2160.96
	720	3.66416e-13	0.000462616	0.02242	0.0872	0.16352		720	3.66416e-12	0.00463	0.2242	0.87203	1.6352			720	12.395	50.9907	110.257	169.69	216.259		720	123.95	509.907	1102.57	1696.9	2162.59
	721	3.52468e-13	0.00045815	0.02232	0.08699	0.16327		721	3.52468e-12	0.00458	0.22324	0.86992	1.63266			721	12.395	50.9912	110.279	169.778	216.423		721	123.95	509.912	1102.79	1697.78	2164.23
	722	3.39052e-13	0.000453726	0.02223	0.08678	0.16301		722	3.39052e-12	0.00454	0.22228	0.86781	1.63013			722	12.395	50.9916	110.302	169.864	216.586		722	123.95	509.916	1103.02	1698.64	2165.86
	723	3.26146e-13	0.000449346	0.02213	0.08657	0.16276		723	3.26146e-12	0.00449	0.22132	0.86571	1.6276			723	12.395	50.9921	110.324	169.951	216.749		723	123.95	509.921	1103.24	1699.51	2167.49
	724	3.13731e-13	0.000445007	0.02204	0.08636	0.16251		724	3.13731e-12	0.00445	0.22037	0.86361	1.62508			724	12.395	50.9925	110.346	170.038	216.911		724	123.95	509.925	1103.46	1700.38	2169.11
	725	3.01789e-13	0.00044071	0.02194	0.08615	0.16226		725	3.01789e-12	0.00441	0.21942	0.86152	1.62255			725	12.395	50.993	110.368	170.124	217.074		725	123.95	509.93	1103.68	1701.24	2170.74
	726	2.90301e-13	0.000436455	0.02185	0.08594	0.162		726	2.90301e-12	0.00436	0.21847	0.85943	1.62004			726	12.395	50.9934	110.39	170.21	217.236		726	123.95	509.934	1103.9	1702.1	2172.36
	727	2.79251e-13	0.000432241	0.02175	0.08574	0.16175		727	2.79251e-12	0.00432	0.21753	0.85735	1.61753			727	12.395	50.9939	110.411	170.296	217.398		727	123.95	509.938	1104.11	1702.96	2173.98
	728	2.68622e-13	0.000428068	0.02166	0.08553	0.1615		728	2.68622e-12	0.00428	0.2166	0.85527	1.61502			728	12.395	50.9943	110.433	170.381	217.559		728	123.95	509.943	1104.33	1703.81	2175.59
	729	2.58397e-13	0.000423935	0.02157	0.08532	0.16125		729	2.58397e-12	0.00424	0.21567	0.8532	1.61251			729	12.395	50.9947	110.455	170.467	217.721		729	123.95	509.947	1104.55	1704.67	2177.21
	730	2.48561e-13	0.000419842	0.02147	0.08511	0.161		730	2.48561e-12	0.0042	0.21474	0.85114	1.61001			730	12.395	50.9951	110.476	170.552	217.882		730	123.95	509.951	1104.76	1705.52	2178.82
	731	2.39099e-13	0.000415788	0.02138	0.08491	0.16075		731	2.39099e-12	0.00416	0.21381	0.84907	1.60751			731	12.395	50.9955	110.498	170.637	218.043		731	123.95	509.955	1104.98	1706.37	2180.43
	732	2.29998e-13	0.000411774	0.02129	0.0847	0.1605		732	2.29998e-12	0.00412	0.21289	0.84702	1.60502			732	12.395	50.996	110.519	170.722	218.203		732	123.95	509.96	1105.19	1707.22	2182.03
	733	2.21243e-13	0.000407798	0.0212	0.0845	0.16025		733	2.21243e-12	0.00408	0.21198	0.84497	1.60253			733	12.395	50.9964	110.54	170.806	218.364		733	123.95	509.964	1105.4	1708.06	2183.64
	734	2.12822e-13	0.000403861	0.02111	0.08429	0.16		734	2.12822e-12	0.00404	0.21107	0.84292	1.60004			734	12.395	50.9968	110.561	170.891	218.524		734	123.95	509.968	1105.61	1708.91	2185.24
	735	2.04721e-13	0.000399961	0.02102	0.08409	0.15976		735	2.04721e-12	0.004	0.21016	0.84088	1.59756			735	12.395	50.9972	110.583	170.975	218.684		735	123.95	509.972	1105.83	1709.75	2186.84
	736	1.96928e-13	0.0003961	0.02093	0.08388	0.15951		736	1.96928e-12	0.00396	0.20925	0.83884	1.59508			736	12.395	50.9976	110.603	171.059	218.843		736	123.95	509.976	1106.03	1710.59	2188.43
	737	1.89432e-13	0.000392275	0.02084	0.08368	0.15926		737	1.89432e-12	0.00392	0.20835	0.83681	1.59261			737	12.395	50.998	110.624	171.143	219.003		737	123.95	509.98	1106.24	1711.43	2190.03
	738	1.82221e-13	0.000388488	0.02075	0.08348	0.15901		738	1.82221e-12	0.00388	0.20746	0.83478	1.59014			738	12.395	50.9984	110.645	171.226	219.162		738	123.95	509.984	1106.45	1712.26	2191.62
	739	1.75285e-13	0.000384737	0.02066	0.08328	0.15877		739	1.75285e-12	0.00385	0.20656	0.83276	1.58767			739	12.395	50.9987	110.666	171.31	219.321		739	123.95	509.987	1106.66	1713.1	2193.21
	740	1.68613e-13	0.000381022	0.02057	0.08307	0.15852		740	1.68613e-12	0.00381	0.20568	0.83074	1.58521			740	12.395	50.9991	110.686	171.393	219.479		740	123.95	509.991	1106.86	1713.93	2194.79
	741	1.62195e-13	0.000377343	0.02048	0.08287	0.15828		741	1.62195e-12	0.00377	0.20479	0.82873	1.58275			741	12.395	50.9995	110.707	171.476	219.638		741	123.95	509.995	1107.07	1714.76	2196.38
	742	1.56021e-13	0.0003737	0.02039	0.08267	0.15803		742	1.56021e-12	0.00374	0.20391	0.82672	1.5803			742	12.395	50.9999	110.727	171.559	219.796		742	123.95	509.999	1107.27	1715.59	2197.96
	743	1.50082e-13	0.000370092	0.0203	0.08247	0.15778		743	1.50082e-12	0.0037	0.20303	0.82472	1.57785			743	12.395	51.0003	110.748	171.641	219.954		743	123.95	510.003	1107.48	1716.41	2199.54
	744	1.44369e-13	0.000366519	0.02022	0.08227	0.15754		744	1.44369e-12	0.00367	0.20216	0.82272	1.5754			744	12.395	51.0006	110.768	171.724	220.112		744	123.95	510.006	1107.68	1717.24	2201.12
	745	1.38874e-13	0.00036298	0.02013	0.08207	0.1573		745	1.38874e-12	0.00363	0.20129	0.82073	1.57295			745	12.395	51.001	110.788	171.806	220.269		745	123.95	510.01	1107.88	1718.06	2202.69
	746	1.33588e-13	0.000359475	0.02004	0.08187	0.15705		746	1.33588e-12	0.00359	0.20042	0.81874	1.57051			746	12.395	51.0014	110.808	171.888	220.426		746	123.95	510.013	1108.08	1718.88	2204.26
	747	1.28503e-13	0.000356004	0.01996	0.08168	0.15681		747	1.28503e-12	0.00356	0.19956	0.81675	1.56808			747	12.395	51.0017	110.828	171.969	220.583		747	123.95	510.017	1108.28	1719.69	2205.83
	748	1.23611e-13	0.000352567	0.01987	0.08148	0.15656		748	1.23611e-12	0.00353	0.1987	0.81478	1.56565			748	12.395	51.0021	110.848	172.051	220.74		748	123.95	510.021	1108.48	1720.51	2207.4
	749	1.18906e-13	0.000349163	0.01978	0.08128	0.15632		749	1.18906e-12	0.00349	0.19785	0.8128	1.56322			749	12.395	51.0024	110.868	172.132	220.896		749	123.95	510.024	1108.68	1721.32	2208.96
	750	1.1438e-13	0.000345792	0.0197	0.08108	0.15608		750	1.1438e-12	0.00346	0.197	0.81083	1.56079			750	12.395	51.0028	110.888	172.214	221.052		750	123.95	510.028	1108.88	1722.14	2210.52
	751	1.10026e-13	0.000342453	0.01961	0.08089	0.15584		751	1.10026e-12	0.00342	0.19615	0.80887	1.55837			751	12.395	51.0031	110.907	172.295	221.208		751	123.95	510.031	1109.07	1722.95	2212.08
	752	1.05838e-13	0.000339147	0.01953	0.08069	0.1556		752	1.05838e-12	0.00339	0.1953	0.80691	1.55595			752	12.395	51.0034	110.927	172.375	221.364		752	123.95	510.034	1109.27	1723.75	2213.64
	753	1.01809e-13	0.000335872	0.01945	0.0805	0.15535		753	1.01809e-12	0.00336	0.19446	0.80495	1.55354			753	12.395	51.0038	110.946	172.456	221.52		753	123.95	510.038	1109.46	1724.56	2215.2
	754	9.79338e-14	0.000332629	0.01936	0.0803	0.15511		754	9.79338e-13	0.00333	0.19363	0.803	1.55113			754	12.395	51.0041	110.966	172.536	221.675		754	123.95	510.041	1109.66	1725.36	2216.75
	755	9.4206e-14	0.000329418	0.01928	0.08011	0.15487		755	9.4206e-13	0.00329	0.19279	0.80106	1.54873			755	12.395	51.0044	110.985	172.617	221.83		755	123.95	510.044	1109.85	1726.17	2218.3
	756	9.06201e-14	0.000326237	0.0192	0.07991	0.15463		756	9.06201e-13	0.00326	0.19196	0.79912	1.54632			756	12.395	51.0048	111.004	172.697	221.984		756	123.95	510.048	1110.04	1726.97	2219.85
	757	8.71706e-14	0.000323087	0.01911	0.07972	0.15439		757	8.71706e-13	0.00323	0.19114	0.79718	1.54392			757	12.395	51.0051	111.024	172.776	222.139		757	123.95	510.051	1110.24	1727.76	2221.39
	758	8.38525e-14	0.000319968	0.01903	0.07953	0.15415		758	8.38525e-13	0.0032	0.19032	0.79525	1.54153			758	12.395	51.0054	111.043	172.856	222.293		758	123.95	510.054	1110.43	1728.56	2222.93
	759	8.06607e-14	0.000316879	0.01895	0.07933	0.15391		759	8.06607e-13	0.00317	0.1895	0.79332	1.53914			759	12.395	51.0057	111.062	172.935	222.447		759	123.95	510.057	1110.62	1729.35	2224.47
	760	7.75904e-14	0.000313819	0.01887	0.07914	0.15368		760	7.75904e-13	0.00314	0.18868	0.7914	1.53675			760	12.395	51.0061	111.081	173.015	222.601		760	123.95	510.061	1110.81	1730.15	2226.01
	761	7.46369e-14	0.000310789	0.01879	0.07895	0.15344		761	7.46369e-13	0.00311	0.18787	0.78949	1.53437			761	12.395	51.0064	111.099	173.094	222.755		761	123.95	510.064	1110.99	1730.94	2227.55
	762	7.17959e-14	0.000307788	0.01871	0.07876	0.1532		762	7.17959e-13	0.00308	0.18706	0.78757	1.53199			762	12.395	51.0067	111.118	173.173	222.908		762	123.95	510.067	1111.18	1731.73	2229.08
	763	6.9063e-14	0.000304817	0.01863	0.07857	0.15296		763	6.9063e-13	0.00305	0.18626	0.78566	1.52961			763	12.395	51.007	111.137	173.251	223.061		763	123.95	510.07	1111.37	1732.51	2230.61
	764	6.64341e-14	0.000301874	0.01855	0.07838	0.15272		764	6.64341e-13	0.00302	0.18546	0.78376	1.52724			764	12.395	51.0073	111.155	173.33	223.214		764	123.95	510.073	1111.55	1733.3	2232.14
	765	6.39053e-14	0.000298959	0.01847	0.07819	0.15249		765	6.39053e-13	0.00299	0.18466	0.78186	1.52487			765	12.395	51.0076	111.174	173.408	223.367		765	123.95	510.076	1111.74	1734.08	2233.67
	766	6.14728e-14	0.000296073	0.01839	0.078	0.15225		766	6.14728e-13	0.00296	0.18386	0.77997	1.5225			766	12.395	51.0079	111.192	173.486	223.519		766	123.95	510.079	1111.92	1734.86	2235.19
	767	5.91328e-14	0.000293214	0.01831	0.07781	0.15201		767	5.91328e-13	0.00293	0.18307	0.77808	1.52014			767	12.395	51.0082	111.211	173.564	223.671		767	123.95	510.082	1112.11	1735.64	2236.71
	768	5.68819e-14	0.000290383	0.01823	0.07762	0.15178		768	5.68819e-13	0.0029	0.18228	0.77619	1.51778			768	12.395	51.0085	111.229	173.642	223.823		768	123.95	510.085	1112.29	1736.42	2238.23
	769	5.47168e-14	0.000287579	0.01815	0.07743	0.15154		769	5.47168e-13	0.00288	0.1815	0.77431	1.51543			769	12.395	51.0088	111.247	173.719	223.975		769	123.95	510.088	1112.47	1737.19	2239.75
	770	5.2634e-14	0.000284803	0.01807	0.07724	0.15131		770	5.2634e-13	0.00285	0.18072	0.77244	1.51308			770	12.395	51.009	111.265	173.797	224.126		770	123.95	510.09	1112.65	1737.97	2241.26
	771	5.06305e-14	0.000282053	0.01799	0.07706	0.15107		771	5.06305e-13	0.00282	0.17994	0.77057	1.51073			771	12.395	51.0093	111.283	173.874	224.277		771	123.95	510.093	1112.83	1738.74	2242.77
	772	4.87032e-14	0.00027933	0.01792	0.07687	0.15084		772	4.87032e-13	0.00279	0.17917	0.7687	1.50839			772	12.395	51.0096	111.301	173.951	224.428		772	123.95	510.096	1113.01	1739.51	2244.28
	773	4.68494e-14	0.000276633	0.01784	0.07668	0.1506		773	4.68494e-13	0.00277	0.1784	0.76684	1.50605			773	12.395	51.0099	111.319	174.027	224.579		773	123.95	510.099	1113.19	1740.27	2245.79
	774	4.50661e-14	0.000273962	0.01776	0.0765	0.15037		774	4.50661e-13	0.00274	0.17763	0.76498	1.50371			774	12.395	51.0102	111.337	174.104	224.729		774	123.95	510.102	1113.37	1741.04	2247.29
	775	4.33506e-14	0.000271317	0.01769	0.07631	0.15014		775	4.33506e-13	0.00271	0.17686	0.76313	1.50138			775	12.395	51.0104	111.355	174.18	224.88		775	123.95	510.104	1113.55	1741.8	2248.8
	776	4.17005e-14	0.000268697	0.01761	0.07613	0.14991		776	4.17005e-13	0.00269	0.1761	0.76128	1.49905			776	12.395	51.0107	111.372	174.257	225.03		776	123.95	510.107	1113.72	1742.57	2250.3
	777	4.01132e-14	0.000266103	0.01753	0.07594	0.14967		777	4.01132e-13	0.00266	0.17535	0.75943	1.49673			777	12.395	51.011	111.39	174.333	225.179		777	123.95	510.11	1113.9	1743.33	2251.79
	778	3.85863e-14	0.000263533	0.01746	0.07576	0.14944		778	3.85863e-13	0.00264	0.17459	0.75759	1.49441			778	12.395	51.0112	111.407	174.409	225.329		778	123.95	510.112	1114.07	1744.09	2253.29
	779	3.71175e-14	0.000260989	0.01738	0.07558	0.14921		779	3.71175e-13	0.00261	0.17384	0.75576	1.49209			779	12.395	51.0115	111.425	174.484	225.478		779	123.95	510.115	1114.25	1744.84	2254.78
	780	3.57046e-14	0.000258469	0.01731	0.07539	0.14898		780	3.57046e-13	0.00258	0.17309	0.75393	1.48977			780	12.395	51.0118	111.442	174.56	225.627		780	123.95	510.118	1114.42	1745.6	2256.27
	781	3.43455e-14	0.000255974	0.01723	0.07521	0.14875		781	3.43455e-13	0.00256	0.17235	0.7521	1.48746			781	12.395	51.012	111.459	174.635	225.776		781	123.95	510.12	1114.59	1746.35	2257.76
	782	3.30382e-14	0.000253502	0.01716	0.07503	0.14852		782	3.30382e-13	0.00254	0.17161	0.75028	1.48516			782	12.395	51.0123	111.477	174.71	225.925		782	123.95	510.123	1114.77	1747.1	2259.25
	783	3.17806e-14	0.000251055	0.01709	0.07485	0.14829		783	3.17806e-13	0.00251	0.17087	0.74846	1.48285			783	12.395	51.0125	111.494	174.785	226.073		783	123.95	510.125	1114.94	1747.85	2260.73
	784	3.05709e-14	0.000248631	0.01701	0.07466	0.14806		784	3.05709e-13	0.00249	0.17013	0.74665	1.48055			784	12.395	51.0128	111.511	174.86	226.221		784	123.95	510.128	1115.11	1748.6	2262.21
	785	2.94072e-14	0.00024623	0.01694	0.07448	0.14783		785	2.94072e-13	0.00246	0.1694	0.74484	1.47825			785	12.395	51.013	111.528	174.934	226.369		785	123.95	510.13	1115.28	1749.34	2263.69
	786	2.82878e-14	0.000243853	0.01687	0.0743	0.1476		786	2.82878e-13	0.00244	0.16867	0.74304	1.47596			786	12.395	51.0133	111.545	175.009	226.517		786	123.95	510.133	1115.45	1750.09	2265.17
	787	2.72111e-14	0.000241498	0.01679	0.07412	0.14737		787	2.72111e-13	0.00241	0.16795	0.74124	1.47367			787	12.395	51.0135	111.561	175.083	226.665		787	123.95	510.135	1115.61	1750.83	2266.65
	788	2.61753e-14	0.000239166	0.01672	0.07394	0.14714		788	2.61753e-13	0.00239	0.16722	0.73944	1.47139			788	12.395	51.0138	111.578	175.157	226.812		788	123.95	510.137	1115.78	1751.57	2268.12
	789	2.51789e-14	0.000236857	0.01665	0.07376	0.14691		789	2.51789e-13	0.00237	0.1665	0.73765	1.4691			789	12.395	51.014	111.595	175.231	226.959		789	123.95	510.14	1115.95	1752.31	2269.59
	790	2.42205e-14	0.00023457	0.01658	0.07359	0.14668		790	2.42205e-13	0.00235	0.16579	0.73586	1.46683			790	12.395	51.0142	111.612	175.305	227.106		790	123.95	510.142	1116.12	1753.05	2271.06
	791	2.32985e-14	0.000232306	0.01651	0.07341	0.14646		791	2.32985e-13	0.00232	0.16507	0.73408	1.46455			791	12.395	51.0144	111.628	175.378	227.252		791	123.95	510.145	1116.28	1753.78	2272.52
	792	2.24117e-14	0.000230063	0.01644	0.07323	0.14623		792	2.24117e-13	0.0023	0.16436	0.7323	1.46228			792	12.395	51.0147	111.645	175.451	227.399		792	123.95	510.147	1116.45	1754.51	2273.99
	793	2.15586e-14	0.000227841	0.01637	0.07305	0.146		793	2.15586e-13	0.00228	0.16366	0.73053	1.46001			793	12.395	51.0149	111.661	175.525	227.545		793	123.95	510.149	1116.61	1755.25	2275.45
	794	2.0738e-14	0.000225642	0.0163	0.07288	0.14577		794	2.0738e-13	0.00226	0.16295	0.72876	1.45775			794	12.395	51.0151	111.677	175.598	227.691		794	123.95	510.151	1116.77	1755.98	2276.91
	795	1.99486e-14	0.000223463	0.01623	0.0727	0.14555		795	1.99486e-13	0.00223	0.16225	0.72699	1.45548			795	12.395	51.0154	111.694	175.67	227.836		795	123.95	510.154	1116.94	1756.7	2278.36
	796	1.91892e-14	0.000221305	0.01616	0.07252	0.14532		796	1.91892e-13	0.00221	0.16155	0.72523	1.45323			796	12.395	51.0156	111.71	175.743	227.982		796	123.95	510.156	1117.1	1757.43	2279.82
	797	1.84588e-14	0.000219169	0.01609	0.07235	0.1451		797	1.84588e-13	0.00219	0.16086	0.72347	1.45097			797	12.395	51.0158	111.726	175.815	228.127		797	123.95	510.158	1117.26	1758.15	2281.27
	798	1.77562e-14	0.000217053	0.01602	0.07217	0.14487		798	1.77562e-13	0.00217	0.16017	0.72172	1.44872			798	12.395	51.016	111.742	175.888	228.272		798	123.95	510.16	1117.42	1758.88	2282.72
	799	1.70803e-14	0.000214957	0.01595	0.072	0.14465		799	1.70803e-13	0.00215	0.15948	0.71997	1.44648			799	12.395	51.0162	111.758	175.96	228.417		799	123.95	510.162	1117.58	1759.6	2284.17
	800	1.64301e-14	0.000212881	0.01588	0.07182	0.14442		800	1.64301e-13	0.00213	0.15879	0.71823	1.44423			800	12.395	51.0165	111.774	176.032	228.561		800	123.95	510.165	1117.74	1760.32	2285.61
	801	1.58047e-14	0.000210826	0.01581	0.07165	0.1442		801	1.58047e-13	0.00211	0.15811	0.71649	1.44199			801	12.395	51.0167	111.79	176.103	228.705		801	123.95	510.167	1117.9	1761.03	2287.05
	802	1.52031e-14	0.000208791	0.01574	0.07148	0.14398		802	1.52031e-13	0.00209	0.15743	0.71475	1.43975			802	12.395	51.0169	111.805	176.175	228.85		802	123.95	510.169	1118.05	1761.75	2288.5
	803	1.46244e-14	0.000206775	0.01567	0.0713	0.14375		803	1.46244e-13	0.00207	0.15675	0.71302	1.43752			803	12.395	51.0171	111.821	176.246	228.993		803	123.95	510.171	1118.21	1762.46	2289.93
	804	1.40678e-14	0.000204778	0.01561	0.07113	0.14353		804	1.40678e-13	0.00205	0.15607	0.71129	1.43529			804	12.395	51.0173	111.837	176.317	229.137		804	123.95	510.173	1118.37	1763.18	2291.37
	805	1.35323e-14	0.000202801	0.01554	0.07096	0.14331		805	1.35323e-13	0.00203	0.1554	0.70957	1.43307			805	12.395	51.0175	111.852	176.389	229.28		805	123.95	510.175	1118.52	1763.89	2292.8
	806	1.30172e-14	0.000200843	0.01547	0.07079	0.14308		806	1.30172e-13	0.00201	0.15473	0.70785	1.43084			806	12.395	51.0177	111.868	176.459	229.424		806	123.95	510.177	1118.68	1764.59	2294.24
	807	1.25217e-14	0.000198904	0.01541	0.07061	0.14286		807	1.25217e-13	0.00199	0.15407	0.70614	1.42862			807	12.395	51.0179	111.883	176.53	229.567		807	123.95	510.179	1118.83	1765.3	2295.67
	808	1.2045e-14	0.000196983	0.01534	0.07044	0.14264		808	1.2045e-13	0.00197	0.15341	0.70443	1.42641			808	12.395	51.0181	111.899	176.601	229.709		808	123.95	510.181	1118.99	1766.01	2297.09
	809	1.15865e-14	0.000195081	0.01527	0.07027	0.14242		809	1.15865e-13	0.00195	0.15275	0.70272	1.42419			809	12.395	51.0183	111.914	176.671	229.852		809	123.95	510.183	1119.14	1766.71	2298.52
	810	1.11455e-14	0.000193198	0.01521	0.0701	0.1422		810	1.11455e-13	0.00193	0.15209	0.70102	1.42199			810	12.395	51.0185	111.929	176.741	229.994		810	123.95	510.185	1119.29	1767.41	2299.94
	811	1.07213e-14	0.000191333	0.01514	0.06993	0.14198		811	1.07213e-13	0.00191	0.15143	0.69932	1.41978			811	12.395	51.0187	111.944	176.811	230.136		811	123.95	510.187	1119.44	1768.11	2301.36
	812	1.03132e-14	0.000189485	0.01508	0.06976	0.14176		812	1.03132e-13	0.00189	0.15078	0.69762	1.41758			812	12.395	51.0189	111.96	176.881	230.278		812	123.95	510.189	1119.6	1768.81	2302.78
	813	9.92058e-15	0.000187656	0.01501	0.06959	0.14154		813	9.92058e-14	0.00188	0.15013	0.69593	1.41538			813	12.395	51.0191	111.975	176.951	230.42		813	123.95	510.191	1119.75	1769.51	2304.2
	814	9.54296e-15	0.000185844	0.01495	0.06942	0.14132		814	9.54296e-14	0.00186	0.14949	0.69425	1.41318			814	12.395	51.0192	111.99	177.02	230.561		814	123.95	510.192	1119.9	1770.2	2305.61
	815	9.17971e-15	0.00018405	0.01488	0.06926	0.1411		815	9.17971e-14	0.00184	0.14884	0.69257	1.41099			815	12.395	51.0194	112.004	177.09	230.702		815	123.95	510.194	1120.04	1770.9	2307.02
	816	8.83029e-15	0.000182273	0.01482	0.06909	0.14088		816	8.83029e-14	0.00182	0.1482	0.69089	1.4088			816	12.395	51.0196	112.019	177.159	230.843		816	123.95	510.196	1120.19	1771.59	2308.43
	817	8.49416e-15	0.000180513	0.01476	0.06892	0.14066		817	8.49416e-14	0.00181	0.14757	0.68921	1.40662			817	12.395	51.0198	112.034	177.228	230.984		817	123.95	510.198	1120.34	1772.28	2309.84
	818	8.17083e-15	0.00017877	0.01469	0.06875	0.14044		818	8.17083e-14	0.00179	0.14693	0.68754	1.40444			818	12.395	51.02	112.049	177.297	231.125		818	123.95	510.2	1120.49	1772.97	2311.25
	819	7.85981e-15	0.000177044	0.01463	0.06859	0.14023		819	7.85981e-14	0.00177	0.1463	0.68588	1.40226			819	12.395	51.0202	112.063	177.365	231.265		819	123.95	510.202	1120.63	1773.65	2312.65
	820	7.56063e-15	0.000175334	0.01457	0.06842	0.14001		820	7.56063e-14	0.00175	0.14567	0.68422	1.40008			820	12.395	51.0203	112.078	177.434	231.405		820	123.95	510.203	1120.78	1774.34	2314.05
	821	7.27284e-15	0.000173641	0.0145	0.06826	0.13979		821	7.27284e-14	0.00174	0.14504	0.68256	1.39791			821	12.395	51.0205	112.093	177.502	231.545		821	123.95	510.205	1120.93	1775.02	2315.45
	822	6.996e-15	0.000171965	0.01444	0.06809	0.13957		822	6.996e-14	0.00172	0.14442	0.68091	1.39574			822	12.395	51.0207	112.107	177.57	231.685		822	123.95	510.207	1121.07	1775.7	2316.85
	823	6.7297e-15	0.000170305	0.01438	0.06793	0.13936		823	6.7297e-14	0.0017	0.1438	0.67926	1.39358			823	12.395	51.0208	112.121	177.638	231.824		823	123.95	510.208	1121.22	1776.38	2318.24
	824	6.47353e-15	0.00016866	0.01432	0.06776	0.13914		824	6.47353e-14	0.00169	0.14318	0.67761	1.39142			824	12.395	51.021	112.136	177.706	231.964		824	123.95	510.21	1121.36	1777.06	2319.64
	825	6.22712e-15	0.000167032	0.01426	0.0676	0.13893		825	6.22712e-14	0.00167	0.14256	0.67597	1.38926			825	12.395	51.0212	112.15	177.774	232.103		825	123.95	510.212	1121.5	1777.74	2321.03
	826	5.99009e-15	0.000165419	0.01419	0.06743	0.13871		826	5.99009e-14	0.00165	0.14195	0.67433	1.3871			826	12.395	51.0213	112.164	177.841	232.241		826	123.95	510.213	1121.64	1778.41	2322.41
	827	5.76208e-15	0.000163822	0.01413	0.06727	0.1385		827	5.76208e-14	0.00164	0.14134	0.6727	1.38495			827	12.395	51.0215	112.179	177.909	232.38		827	123.95	510.215	1121.79	1779.09	2323.8
	828	5.54274e-15	0.00016224	0.01407	0.06711	0.13828		828	5.54274e-14	0.00162	0.14073	0.67107	1.3828			828	12.395	51.0217	112.193	177.976	232.518		828	123.95	510.217	1121.93	1779.76	2325.18
	829	5.33176e-15	0.000160674	0.01401	0.06694	0.13807		829	5.33176e-14	0.00161	0.14012	0.66944	1.38066			829	12.395	51.0218	112.207	178.043	232.657		829	123.95	510.218	1122.07	1780.43	2326.57
	830	5.12881e-15	0.000159123	0.01395	0.06678	0.13785		830	5.12881e-14	0.00159	0.13952	0.66782	1.37852			830	12.395	51.022	112.221	178.11	232.795		830	123.95	510.22	1122.21	1781.1	2327.95
	831	4.93358e-15	0.000157586	0.01389	0.06662	0.13764		831	4.93358e-14	0.00158	0.13892	0.6662	1.37638			831	12.395	51.0222	112.235	178.176	232.932		831	123.95	510.222	1122.35	1781.76	2329.32
	832	4.74579e-15	0.000156065	0.01383	0.06646	0.13742		832	4.74579e-14	0.00156	0.13832	0.66459	1.37424			832	12.395	51.0223	112.248	178.243	233.07		832	123.95	510.223	1122.48	1782.43	2330.7
	833	4.56514e-15	0.000154558	0.01377	0.0663	0.13721		833	4.56514e-14	0.00155	0.13773	0.66298	1.37211			833	12.395	51.0225	112.262	178.309	233.207		833	123.95	510.225	1122.62	1783.09	2332.07
	834	4.39137e-15	0.000153066	0.01371	0.06614	0.137		834	4.39137e-14	0.00153	0.13714	0.66137	1.36998			834	12.395	51.0226	112.276	178.376	233.344		834	123.95	510.226	1122.76	1783.76	2333.44
	835	4.22421e-15	0.000151588	0.01365	0.06598	0.13679		835	4.22421e-14	0.00152	0.13655	0.65977	1.36786			835	12.395	51.0228	112.29	178.442	233.481		835	123.95	510.228	1122.9	1784.42	2334.81
	836	4.06342e-15	0.000150124	0.0136	0.06582	0.13657		836	4.06342e-14	0.0015	0.13596	0.65817	1.36574			836	12.395	51.0229	112.303	178.508	233.618		836	123.95	510.229	1123.03	1785.08	2336.18
	837	3.90875e-15	0.000148675	0.01354	0.06566	0.13636		837	3.90875e-14	0.00149	0.13537	0.65658	1.36362			837	12.395	51.0231	112.317	178.573	233.754		837	123.95	510.231	1123.17	1785.73	2337.54
	838	3.75996e-15	0.000147239	0.01348	0.0655	0.13615		838	3.75996e-14	0.00147	0.13479	0.65499	1.3615			838	12.395	51.0232	112.33	178.639	233.891		838	123.95	510.232	1123.3	1786.39	2338.91
	839	3.61684e-15	0.000145818	0.01342	0.06534	0.13594		839	3.61684e-14	0.00146	0.13421	0.6534	1.35939			839	12.395	51.0234	112.344	178.704	234.027		839	123.95	510.234	1123.44	1787.04	2340.27
	840	3.47916e-15	0.00014441	0.01336	0.06518	0.13573		840	3.47916e-14	0.00144	0.13363	0.65182	1.35728			840	12.395	51.0235	112.357	178.77	234.162		840	123.95	510.235	1123.57	1787.7	2341.62
	841	3.34673e-15	0.000143015	0.01331	0.06502	0.13552		841	3.34673e-14	0.00143	0.13306	0.65024	1.35518			841	12.395	51.0237	112.371	178.835	234.298		841	123.95	510.237	1123.71	1788.35	2342.98
	842	3.21934e-15	0.000141635	0.01325	0.06487	0.13531		842	3.21934e-14	0.00142	0.13249	0.64866	1.35307			842	12.395	51.0238	112.384	178.9	234.433		842	123.95	510.238	1123.84	1789	2344.33
	843	3.09679e-15	0.000140267	0.01319	0.06471	0.1351		843	3.09679e-14	0.0014	0.13192	0.64709	1.35098			843	12.395	51.0239	112.397	178.964	234.569		843	123.95	510.239	1123.97	1789.64	2345.69
	844	2.97892e-15	0.000138913	0.01313	0.06455	0.13489		844	2.97892e-14	0.00139	0.13135	0.64552	1.34888			844	12.395	51.0241	112.41	179.029	234.704		844	123.95	510.241	1124.1	1790.29	2347.04
	845	2.86552e-15	0.000137572	0.01308	0.0644	0.13468		845	2.86552e-14	0.00138	0.13078	0.64396	1.34679			845	12.395	51.0242	112.423	179.093	234.838		845	123.95	510.242	1124.23	1790.93	2348.38
	846	2.75645e-15	0.000136243	0.01302	0.06424	0.13447		846	2.75645e-14	0.00136	0.13022	0.6424	1.3447			846	12.395	51.0244	112.436	179.158	234.973		846	123.95	510.244	1124.36	1791.58	2349.73
	847	2.65153e-15	0.000134928	0.01297	0.06408	0.13426		847	2.65153e-14	0.00135	0.12966	0.64084	1.34261			847	12.395	51.0245	112.449	179.222	235.107		847	123.95	510.245	1124.49	1792.22	2351.07
	848	2.5506e-15	0.000133625	0.01291	0.06393	0.13405		848	2.5506e-14	0.00134	0.1291	0.63929	1.34053			848	12.395	51.0246	112.462	179.286	235.242		848	123.95	510.246	1124.62	1792.86	2352.42
	849	2.45351e-15	0.000132335	0.01285	0.06377	0.13385		849	2.45351e-14	0.00132	0.12855	0.63774	1.33845			849	12.395	51.0248	112.475	179.35	235.375		849	123.95	510.248	1124.75	1793.5	2353.75
	850	2.36012e-15	0.000131057	0.0128	0.06362	0.13364		850	2.36012e-14	0.00131	0.12799	0.6362	1.33638			850	12.395	51.0249	112.488	179.414	235.509		850	123.95	510.249	1124.88	1794.14	2355.09
	851	2.27028e-15	0.000129792	0.01274	0.06347	0.13343		851	2.27028e-14	0.0013	0.12744	0.63466	1.3343			851	12.395	51.025	112.501	179.477	235.643		851	123.95	510.25	1125.01	1794.77	2356.43
	852	2.18386e-15	0.000128539	0.01269	0.06331	0.13322		852	2.18386e-14	0.00129	0.12689	0.63312	1.33223			852	12.395	51.0251	112.513	179.54	235.776		852	123.95	510.252	1125.13	1795.4	2357.76
	853	2.10073e-15	0.000127298	0.01263	0.06316	0.13302		853	2.10073e-14	0.00127	0.12635	0.63159	1.33017			853	12.395	51.0253	112.526	179.604	235.909		853	123.95	510.253	1125.26	1796.04	2359.09
	854	2.02077e-15	0.000126069	0.01258	0.06301	0.13281		854	2.02077e-14	0.00126	0.1258	0.63006	1.3281			854	12.395	51.0254	112.539	179.667	236.042		854	123.95	510.254	1125.39	1796.67	2360.42
	855	1.94385e-15	0.000124851	0.01253	0.06285	0.1326		855	1.94385e-14	0.00125	0.12526	0.62853	1.32604			855	12.395	51.0255	112.551	179.73	236.175		855	123.95	510.255	1125.51	1797.3	2361.75
	856	1.86986e-15	0.000123646	0.01247	0.0627	0.1324		856	1.86986e-14	0.00124	0.12472	0.62701	1.32399			856	12.395	51.0256	112.564	179.792	236.307		856	123.95	510.257	1125.64	1797.92	2363.07
	857	1.79868e-15	0.000122452	0.01242	0.06255	0.13219		857	1.79868e-14	0.00122	0.12419	0.62549	1.32193			857	12.395	51.0258	112.576	179.855	236.44		857	123.95	510.258	1125.76	1798.55	2364.4
	858	1.73021e-15	0.00012127	0.01237	0.0624	0.13199		858	1.73021e-14	0.00121	0.12365	0.62397	1.31988			858	12.395	51.0259	112.589	179.918	236.572		858	123.95	510.259	1125.89	1799.18	2365.72
	859	1.66435e-15	0.000120099	0.01231	0.06225	0.13178		859	1.66435e-14	0.0012	0.12312	0.62246	1.31783			859	12.395	51.026	112.601	179.98	236.704		859	123.95	510.26	1126.01	1799.8	2367.04
	860	1.601e-15	0.000118939	0.01226	0.0621	0.13158		860	1.601e-14	0.00119	0.12259	0.62095	1.31579			860	12.395	51.0261	112.613	180.042	236.835		860	123.95	510.261	1126.13	1800.42	2368.35
	861	1.54006e-15	0.000117791	0.01221	0.06194	0.13137		861	1.54006e-14	0.00118	0.12206	0.61945	1.31375			861	12.395	51.0263	112.626	180.104	236.967		861	123.95	510.263	1126.26	1801.04	2369.67
	862	1.48144e-15	0.000116654	0.01215	0.06179	0.13117		862	1.48144e-14	0.00117	0.12154	0.61795	1.31171			862	12.395	51.0264	112.638	180.166	237.098		862	123.95	510.264	1126.38	1801.66	2370.98
	863	1.42505e-15	0.000115527	0.0121	0.06165	0.13097		863	1.42505e-14	0.00116	0.12102	0.61645	1.30968			863	12.395	51.0265	112.65	180.228	237.229		863	123.95	510.265	1126.5	1802.28	2372.29
	864	1.3708e-15	0.000114412	0.01205	0.0615	0.13076		864	1.3708e-14	0.00114	0.1205	0.61496	1.30765			864	12.395	51.0266	112.662	180.289	237.36		864	123.95	510.266	1126.62	1802.89	2373.6
	865	1.31862e-15	0.000113307	0.012	0.06135	0.13056		865	1.31862e-14	0.00113	0.11998	0.61347	1.30562			865	12.395	51.0267	112.674	180.351	237.491		865	123.95	510.267	1126.74	1803.51	2374.91
	866	1.26843e-15	0.000112213	0.01195	0.0612	0.13036		866	1.26843e-14	0.00112	0.11946	0.61198	1.30359			866	12.395	51.0268	112.686	180.412	237.621		866	123.95	510.268	1126.86	1804.12	2376.21
	867	1.22015e-15	0.00011113	0.01189	0.06105	0.13016		867	1.22015e-14	0.00111	0.11895	0.6105	1.30157			867	12.395	51.0269	112.698	180.473	237.751		867	123.95	510.269	1126.98	1804.73	2377.51
	868	1.1737e-15	0.000110057	0.01184	0.0609	0.12996		868	1.1737e-14	0.0011	0.11843	0.60902	1.29955			868	12.395	51.0271	112.71	180.534	237.881		868	123.95	510.271	1127.1	1805.34	2378.81
	869	1.12903e-15	0.000108994	0.01179	0.06075	0.12975		869	1.12903e-14	0.00109	0.11793	0.60754	1.29754			869	12.395	51.0272	112.722	180.595	238.011		869	123.95	510.272	1127.21	1805.95	2380.11
	870	1.08605e-15	0.000107942	0.01174	0.06061	0.12955		870	1.08605e-14	0.00108	0.11742	0.60607	1.29552			870	12.395	51.0273	112.733	180.656	238.141		870	123.95	510.273	1127.33	1806.56	2381.41
	871	1.04471e-15	0.0001069	0.01169	0.06046	0.12935		871	1.04471e-14	0.00107	0.11691	0.6046	1.29351			871	12.395	51.0274	112.745	180.716	238.27		871	123.95	510.274	1127.45	1807.16	2382.7
	872	1.00494e-15	0.000105868	0.01164	0.06031	0.12915		872	1.00494e-14	0.00106	0.11641	0.60314	1.29151			872	12.395	51.0275	112.757	180.776	238.4		872	123.95	510.275	1127.57	1807.76	2384
	873	9.66691e-16	0.000104845	0.01159	0.06017	0.12895		873	9.66691e-15	0.00105	0.11591	0.60168	1.2895			873	12.395	51.0276	112.768	180.837	238.529		873	123.95	510.276	1127.68	1808.37	2385.29
	874	9.29894e-16	0.000103833	0.01154	0.06002	0.12875		874	9.29894e-15	0.00104	0.11541	0.60022	1.2875			874	12.395	51.0277	112.78	180.897	238.657		874	123.95	510.277	1127.8	1808.97	2386.57
	875	8.94498e-16	0.000102831	0.01149	0.05988	0.12855		875	8.94498e-15	0.00103	0.11491	0.59877	1.28551			875	12.395	51.0278	112.791	180.957	238.786		875	123.95	510.278	1127.91	1809.57	2387.86
	876	8.60449e-16	0.000101838	0.01144	0.05973	0.12835		876	8.60449e-15	0.00102	0.11442	0.59732	1.28351			876	12.395	51.0279	112.803	181.017	238.915		876	123.95	510.279	1128.03	1810.17	2389.15
	877	8.27696e-16	0.000100854	0.01139	0.05959	0.12815		877	8.27696e-15	0.00101	0.11393	0.59587	1.28152			877	12.395	51.028	112.814	181.076	239.043		877	123.95	510.28	1128.14	1810.76	2390.43
	878	7.9619e-16	9.98807e-05	0.01134	0.05944	0.12795		878	7.9619e-15	0.000998807	0.11344	0.59443	1.27953			878	12.395	51.0281	112.826	181.136	239.171		878	123.95	510.281	1128.26	1811.36	2391.71
	879	7.65883e-16	9.89164e-05	0.01129	0.0593	0.12775		879	7.65883e-15	0.000989164	0.11295	0.59299	1.27755			879	12.395	51.0282	112.837	181.195	239.299		879	123.95	510.282	1128.37	1811.95	2392.99
	880	7.3673e-16	9.79613e-05	0.01125	0.05915	0.12756		880	7.3673e-15	0.000979613	0.11246	0.59155	1.27557			880	12.395	51.0283	112.848	181.254	239.426		880	123.95	510.283	1128.48	1812.54	2394.26
	881	7.08687e-16	9.70155e-05	0.0112	0.05901	0.12736		881	7.08687e-15	0.000970155	0.11198	0.59012	1.27359			881	12.395	51.0284	112.859	181.313	239.554		881	123.95	510.284	1128.59	1813.13	2395.54
	882	6.81711e-16	9.60788e-05	0.01115	0.05887	0.12716		882	6.81711e-15	0.000960788	0.1115	0.58869	1.27161			882	12.395	51.0285	112.871	181.372	239.681		882	123.95	510.285	1128.71	1813.72	2396.81
	883	6.55762e-16	9.51511e-05	0.0111	0.05873	0.12696		883	6.55762e-15	0.000951511	0.11102	0.58726	1.26964			883	12.395	51.0286	112.882	181.431	239.808		883	123.95	510.286	1128.82	1814.31	2398.08
	884	6.308e-16	9.42324e-05	0.01105	0.05858	0.12677		884	6.308e-15	0.000942324	0.11054	0.58584	1.26767			884	12.395	51.0287	112.893	181.49	239.935		884	123.95	510.287	1128.93	1814.9	2399.35
	885	6.06789e-16	9.33226e-05	0.01101	0.05844	0.12657		885	6.06789e-15	0.000933226	0.11006	0.58442	1.26571			885	12.395	51.0288	112.904	181.548	240.062		885	123.95	510.288	1129.04	1815.48	2400.62
	886	5.83692e-16	9.24216e-05	0.01096	0.0583	0.12637		886	5.83692e-15	0.000924216	0.10959	0.583	1.26374			886	12.395	51.0289	112.915	181.607	240.188		886	123.95	510.289	1129.15	1816.07	2401.88
	887	5.61474e-16	9.15292e-05	0.01091	0.05816	0.12618		887	5.61474e-15	0.000915292	0.10912	0.58159	1.26178			887	12.395	51.029	112.926	181.665	240.314		887	123.95	510.29	1129.26	1816.65	2403.14
	888	5.40101e-16	9.06455e-05	0.01086	0.05802	0.12598		888	5.40101e-15	0.000906455	0.10865	0.58018	1.25982			888	12.395	51.0291	112.937	181.723	240.441		888	123.95	510.291	1129.37	1817.23	2404.41
	889	5.19542e-16	8.97703e-05	0.01082	0.05788	0.12579		889	5.19542e-15	0.000897703	0.10818	0.57878	1.25787			889	12.395	51.0292	112.947	181.781	240.566		889	123.95	510.291	1129.47	1817.81	2405.66
	890	4.99766e-16	8.89036e-05	0.01077	0.05774	0.12559		890	4.99766e-15	0.000889036	0.10772	0.57737	1.25592			890	12.395	51.0292	112.958	181.839	240.692		890	123.95	510.292	1129.58	1818.39	2406.92
	891	4.80743e-16	8.80452e-05	0.01073	0.0576	0.1254		891	4.80743e-15	0.000880452	0.10725	0.57598	1.25397			891	12.395	51.0293	112.969	181.896	240.818		891	123.95	510.293	1129.69	1818.96	2408.18
	892	4.62443e-16	8.71951e-05	0.01068	0.05746	0.1252		892	4.62443e-15	0.000871951	0.10679	0.57458	1.25203			892	12.395	51.0294	112.98	181.954	240.943		892	123.95	510.294	1129.8	1819.54	2409.43
	893	4.44841e-16	8.63532e-05	0.01063	0.05732	0.12501		893	4.44841e-15	0.000863532	0.10633	0.57319	1.25008			893	12.395	51.0295	112.99	182.011	241.068		893	123.95	510.295	1129.9	1820.11	2410.68
	894	4.27908e-16	8.55195e-05	0.01059	0.05718	0.12481		894	4.27908e-15	0.000855195	0.10587	0.5718	1.24815			894	12.395	51.0296	113.001	182.069	241.193		894	123.95	510.296	1130.01	1820.69	2411.93
	895	4.1162e-16	8.46938e-05	0.01054	0.05704	0.12462		895	4.1162e-15	0.000846938	0.10542	0.57041	1.24621			895	12.395	51.0297	113.012	182.126	241.318		895	123.95	510.297	1130.12	1821.26	2413.18
	896	3.95951e-16	8.38761e-05	0.0105	0.0569	0.12443		896	3.95951e-15	0.000838761	0.10497	0.56903	1.24428			896	12.395	51.0297	113.022	182.183	241.442		896	123.95	510.298	1130.22	1821.83	2414.42
	897	3.8088e-16	8.30662e-05	0.01045	0.05677	0.12423		897	3.8088e-15	0.000830662	0.10451	0.56765	1.24235			897	12.395	51.0298	113.033	182.24	241.567		897	123.95	510.298	1130.33	1822.4	2415.67
	898	3.66382e-16	8.22642e-05	0.01041	0.05663	0.12404		898	3.66382e-15	0.000822642	0.10406	0.56628	1.24042			898	12.395	51.0299	113.043	182.296	241.691		898	123.95	510.299	1130.43	1822.96	2416.91
	899	3.52435e-16	8.14699e-05	0.01036	0.05649	0.12385		899	3.52435e-15	0.000814699	0.10362	0.56491	1.2385			899	12.395	51.03	113.053	182.353	241.815		899	123.95	510.3	1130.53	1823.53	2418.15
	900	3.3902e-16	8.06833e-05	0.01032	0.05635	0.12366		900	3.3902e-15	0.000806833	0.10317	0.56354	1.23657			900	12.395	51.0301	113.064	182.409	241.938		900	123.95	510.301	1130.64	1824.09	2419.38
	901	3.26115e-16	7.99043e-05	0.01027	0.05622	0.12347		901	3.26115e-15	0.000799043	0.10273	0.56217	1.23466			901	12.395	51.0302	113.074	182.465	242.062		901	123.95	510.302	1130.74	1824.65	2420.62
	902	3.13702e-16	7.91328e-05	0.01023	0.05608	0.12327		902	3.13702e-15	0.000791328	0.10228	0.56081	1.23274			902	12.395	51.0302	113.084	182.522	242.185		902	123.95	510.302	1130.84	1825.22	2421.85
	903	3.01761e-16	7.83688e-05	0.01018	0.05595	0.12308		903	3.01761e-15	0.000783688	0.10184	0.55945	1.23083			903	12.395	51.0303	113.094	182.578	242.308		903	123.95	510.303	1130.94	1825.78	2423.08
	904	2.90274e-16	7.76121e-05	0.01014	0.05581	0.12289		904	2.90274e-15	0.000776121	0.10141	0.5581	1.22892			904	12.395	51.0304	113.105	182.634	242.431		904	123.95	510.304	1131.05	1826.34	2424.31
	905	2.79225e-16	7.68628e-05	0.0101	0.05567	0.1227		905	2.79225e-15	0.000768628	0.10097	0.55675	1.22701			905	12.395	51.0305	113.115	182.689	242.554		905	123.95	510.305	1131.15	1826.89	2425.54
	906	2.68596e-16	7.61207e-05	0.01005	0.05554	0.12251		906	2.68596e-15	0.000761207	0.10054	0.5554	1.22511			906	12.395	51.0305	113.125	182.745	242.677		906	123.95	510.306	1131.25	1827.45	2426.77
	907	2.58372e-16	7.53857e-05	0.01001	0.05541	0.12232		907	2.58372e-15	0.000753857	0.1001	0.55405	1.22321			907	12.395	51.0306	113.135	182.8	242.799		907	123.95	510.306	1131.35	1828	2427.99
	908	2.48538e-16	7.46579e-05	0.00997	0.05527	0.12213		908	2.48538e-15	0.000746579	0.09967	0.55271	1.22131			908	12.395	51.0307	113.145	182.856	242.921		908	123.95	510.307	1131.45	1828.56	2429.21
	909	2.39077e-16	7.3937e-05	0.00992	0.05514	0.12194		909	2.39077e-15	0.00073937	0.09924	0.55137	1.21942			909	12.395	51.0308	113.155	182.911	243.044		909	123.95	510.308	1131.55	1829.11	2430.44
	910	2.29977e-16	7.32232e-05	0.00988	0.055	0.12175		910	2.29977e-15	0.000732232	0.09882	0.55003	1.21753			910	12.395	51.0309	113.165	182.966	243.165		910	123.95	510.309	1131.65	1829.66	2431.65
	911	2.21223e-16	7.25162e-05	0.00984	0.05487	0.12156		911	2.21223e-15	0.000725162	0.09839	0.5487	1.21564			911	12.395	51.0309	113.175	183.021	243.287		911	123.95	510.309	1131.75	1830.21	2432.87
	912	2.12802e-16	7.1816e-05	0.0098	0.05474	0.12138		912	2.12802e-15	0.00071816	0.09797	0.54737	1.21375			912	12.395	51.031	113.184	183.076	243.409		912	123.95	510.31	1131.84	1830.76	2434.09
	913	2.04702e-16	7.11226e-05	0.00975	0.0546	0.12119		913	2.04702e-15	0.000711226	0.09755	0.54605	1.21187			913	12.395	51.0311	113.194	183.13	243.53		913	123.95	510.311	1131.94	1831.3	2435.3
	914	1.9691e-16	7.04359e-05	0.00971	0.05447	0.121		914	1.9691e-15	0.000704359	0.09713	0.54472	1.20999			914	12.395	51.0311	113.204	183.185	243.651		914	123.95	510.311	1132.04	1831.85	2436.51
	915	1.89414e-16	6.97559e-05	0.00967	0.05434	0.12081		915	1.89414e-15	0.000697559	0.09671	0.5434	1.20811			915	12.395	51.0312	113.214	183.239	243.772		915	123.95	510.312	1132.14	1832.39	2437.72
	916	1.82204e-16	6.90824e-05	0.00963	0.05421	0.12062		916	1.82204e-15	0.000690824	0.09629	0.54209	1.20624			916	12.395	51.0313	113.223	183.294	243.893		916	123.95	510.313	1132.23	1832.94	2438.92
	917	1.75269e-16	6.84154e-05	0.00959	0.05408	0.12044		917	1.75269e-15	0.000684154	0.09588	0.54077	1.20437			917	12.395	51.0314	113.233	183.348	244.013		917	123.95	510.313	1132.33	1833.48	2440.13
	918	1.68597e-16	6.77548e-05	0.00955	0.05395	0.12025		918	1.68597e-15	0.000677548	0.09547	0.53946	1.2025			918	12.395	51.0314	113.242	183.402	244.133		918	123.95	510.314	1132.42	1834.02	2441.33
	919	1.6218e-16	6.71006e-05	0.00951	0.05382	0.12006		919	1.6218e-15	0.000671006	0.09505	0.53816	1.20064			919	12.395	51.0315	113.252	183.456	244.254		919	123.95	510.315	1132.52	1834.56	2442.54
	920	1.56006e-16	6.64528e-05	0.00946	0.05369	0.11988		920	1.56006e-15	0.000664528	0.09465	0.53685	1.19877			920	12.395	51.0316	113.261	183.509	244.374		920	123.95	510.315	1132.61	1835.09	2443.73
	921	1.50068e-16	6.58111e-05	0.00942	0.05356	0.11969		921	1.50068e-15	0.000658111	0.09424	0.53555	1.19691			921	12.395	51.0316	113.271	183.563	244.493		921	123.95	510.316	1132.71	1835.63	2444.93
	922	1.44356e-16	6.51757e-05	0.00938	0.05343	0.11951		922	1.44356e-15	0.000651757	0.09383	0.53426	1.19506			922	12.395	51.0317	113.28	183.616	244.613		922	123.95	510.317	1132.8	1836.16	2446.13
	923	1.38861e-16	6.45465e-05	0.00934	0.0533	0.11932		923	1.38861e-15	0.000645465	0.09343	0.53296	1.1932			923	12.395	51.0318	113.29	183.67	244.732		923	123.95	510.317	1132.9	1836.7	2447.32
	924	1.33575e-16	6.39232e-05	0.0093	0.05317	0.11914		924	1.33575e-15	0.000639232	0.09303	0.53167	1.19135			924	12.395	51.0318	113.299	183.723	244.852		924	123.95	510.318	1132.99	1837.23	2448.52
	925	1.28491e-16	6.33061e-05	0.00926	0.05304	0.11895		925	1.28491e-15	0.000633061	0.09263	0.53038	1.1895			925	12.395	51.0319	113.308	183.776	244.971		925	123.95	510.319	1133.08	1837.76	2449.71
	926	1.236e-16	6.26948e-05	0.00922	0.05291	0.11877		926	1.236e-15	0.000626948	0.09223	0.5291	1.18766			926	12.395	51.0319	113.317	183.829	245.089		926	123.95	510.319	1133.17	1838.29	2450.89
	927	1.18895e-16	6.20895e-05	0.00918	0.05278	0.11858		927	1.18895e-15	0.000620895	0.09183	0.52782	1.18582			927	12.395	51.032	113.327	183.882	245.208		927	123.95	510.32	1133.27	1838.82	2452.08
	928	1.14369e-16	6.149e-05	0.00914	0.05265	0.1184		928	1.14369e-15	0.0006149	0.09144	0.52654	1.18398			928	12.395	51.0321	113.336	183.935	245.327		928	123.95	510.321	1133.36	1839.35	2453.27
	929	1.10016e-16	6.08963e-05	0.0091	0.05253	0.11821		929	1.10016e-15	0.000608963	0.09104	0.52526	1.18214			929	12.395	51.0321	113.345	183.987	245.445		929	123.95	510.321	1133.45	1839.87	2454.45
	930	1.05828e-16	6.03084e-05	0.00907	0.0524	0.11803		930	1.05828e-15	0.000603084	0.09065	0.52399	1.18031			930	12.395	51.0322	113.354	184.04	245.563		930	123.95	510.322	1133.54	1840.4	2455.63
	931	1.018e-16	5.97261e-05	0.00903	0.05227	0.11785		931	1.018e-15	0.000597261	0.09026	0.52272	1.17848			931	12.395	51.0322	113.363	184.092	245.681		931	123.95	510.322	1133.63	1840.92	2456.81
	932	9.79247e-17	5.91494e-05	0.00899	0.05215	0.11766		932	9.79247e-16	0.000591494	0.08987	0.52145	1.17665			932	12.395	51.0323	113.372	184.144	245.799		932	123.95	510.323	1133.72	1841.44	2457.99
	933	9.41972e-17	5.85783e-05	0.00895	0.05202	0.11748		933	9.41972e-16	0.000585783	0.08949	0.52019	1.17482			933	12.395	51.0324	113.381	184.196	245.916		933	123.95	510.324	1133.81	1841.96	2459.16
	934	9.06116e-17	5.80127e-05	0.00891	0.05189	0.1173		934	9.06116e-16	0.000580127	0.0891	0.51893	1.173			934	12.395	51.0324	113.39	184.248	246.034		934	123.95	510.324	1133.9	1842.48	2460.34
	935	8.71625e-17	5.74526e-05	0.00887	0.05177	0.11712		935	8.71625e-16	0.000574526	0.08872	0.51767	1.17118			935	12.395	51.0325	113.399	184.3	246.151		935	123.95	510.325	1133.99	1843	2461.51
	936	8.38447e-17	5.68979e-05	0.00883	0.05164	0.11694		936	8.38447e-16	0.000568979	0.08834	0.51642	1.16937			936	12.395	51.0325	113.408	184.352	246.268		936	123.95	510.325	1134.08	1843.52	2462.68
	937	8.06531e-17	5.63486e-05	0.0088	0.05152	0.11676		937	8.06531e-16	0.000563486	0.08796	0.51517	1.16755			937	12.395	51.0326	113.417	184.403	246.385		937	123.95	510.326	1134.17	1844.03	2463.85
	938	7.75831e-17	5.58045e-05	0.00876	0.05139	0.11657		938	7.75831e-16	0.000558045	0.08758	0.51392	1.16574			938	12.395	51.0326	113.425	184.455	246.501		938	123.95	510.326	1134.25	1844.55	2465.01
	939	7.46299e-17	5.52657e-05	0.00872	0.05127	0.11639		939	7.46299e-16	0.000552657	0.0872	0.51267	1.16393			939	12.395	51.0327	113.434	184.506	246.618		939	123.95	510.327	1134.34	1845.06	2466.18
	940	7.17891e-17	5.47321e-05	0.00868	0.05114	0.11621		940	7.17891e-16	0.000547321	0.08683	0.51143	1.16213			940	12.395	51.0328	113.443	184.557	246.734		940	123.95	510.328	1134.43	1845.57	2467.34
	941	6.90565e-17	5.42037e-05	0.00865	0.05102	0.11603		941	6.90565e-16	0.000542037	0.08645	0.51019	1.16032			941	12.395	51.0328	113.451	184.609	246.85		941	123.95	510.328	1134.51	1846.09	2468.5
	942	6.64279e-17	5.36803e-05	0.00861	0.0509	0.11585		942	6.64279e-16	0.000536803	0.08608	0.50896	1.15852			942	12.395	51.0329	113.46	184.659	246.966		942	123.95	510.329	1134.6	1846.59	2469.66
	943	6.38993e-17	5.3162e-05	0.00857	0.05077	0.11567		943	6.38993e-16	0.00053162	0.08571	0.50772	1.15673			943	12.395	51.0329	113.469	184.71	247.082		943	123.95	510.329	1134.69	1847.1	2470.82
	944	6.1467e-17	5.26487e-05	0.00853	0.05065	0.11549		944	6.1467e-16	0.000526487	0.08534	0.50649	1.15493			944	12.395	51.033	113.477	184.761	247.198		944	123.95	510.33	1134.77	1847.61	2471.98
	945	5.91273e-17	5.21404e-05	0.0085	0.05053	0.11531		945	5.91273e-16	0.000521404	0.08497	0.50527	1.15314			945	12.395	51.033	113.486	184.812	247.313		945	123.95	510.33	1134.86	1848.12	2473.13
	946	5.68766e-17	5.1637e-05	0.00846	0.0504	0.11514		946	5.68766e-16	0.00051637	0.08461	0.50404	1.15135			946	12.395	51.0331	113.494	184.862	247.428		946	123.95	510.331	1134.94	1848.62	2474.28
	947	5.47116e-17	5.11384e-05	0.00842	0.05028	0.11496		947	5.47116e-16	0.000511384	0.08424	0.50282	1.14957			947	12.395	51.0331	113.503	184.912	247.543		947	123.95	510.331	1135.03	1849.12	2475.43
	948	5.2629e-17	5.06447e-05	0.00839	0.05016	0.11478		948	5.2629e-16	0.000506447	0.08388	0.5016	1.14778			948	12.395	51.0332	113.511	184.963	247.658		948	123.95	510.332	1135.11	1849.63	2476.58
	949	5.06257e-17	5.01557e-05	0.00835	0.05004	0.1146		949	5.06257e-16	0.000501557	0.08352	0.50039	1.146			949	12.395	51.0332	113.519	185.013	247.773		949	123.95	510.332	1135.19	1850.13	2477.73
	950	4.86987e-17	4.96714e-05	0.00832	0.04992	0.11442		950	4.86987e-16	0.000496714	0.08316	0.49918	1.14423			950	12.395	51.0333	113.528	185.063	247.887		950	123.95	510.333	1135.28	1850.63	2478.87
	951	4.6845e-17	4.91919e-05	0.00828	0.0498	0.11425		951	4.6845e-16	0.000491919	0.0828	0.49797	1.14245			951	12.395	51.0333	113.536	185.113	248.002		951	123.95	510.333	1135.36	1851.13	2480.02
	952	4.50618e-17	4.87169e-05	0.00824	0.04968	0.11407		952	4.50618e-16	0.000487169	0.08245	0.49676	1.14068			952	12.395	51.0334	113.544	185.162	248.116		952	123.95	510.334	1135.44	1851.62	2481.16
	953	4.33466e-17	4.82465e-05	0.00821	0.04956	0.11389		953	4.33466e-16	0.000482465	0.08209	0.49556	1.13891			953	12.395	51.0334	113.553	185.212	248.23		953	123.95	510.334	1135.53	1852.12	2482.3
	954	4.16966e-17	4.77807e-05	0.00817	0.04944	0.11371		954	4.16966e-16	0.000477807	0.08174	0.49436	1.13714			954	12.395	51.0335	113.561	185.261	248.344		954	123.95	510.335	1135.61	1852.61	2483.44
	955	4.01094e-17	4.73194e-05	0.00814	0.04932	0.11354		955	4.01094e-16	0.000473194	0.08139	0.49316	1.13538			955	12.395	51.0335	113.569	185.311	248.457		955	123.95	510.335	1135.69	1853.11	2484.57
	956	3.85827e-17	4.68625e-05	0.0081	0.0492	0.11336		956	3.85827e-16	0.000468625	0.08104	0.49196	1.13362			956	12.395	51.0336	113.577	185.36	248.571		956	123.95	510.336	1135.77	1853.6	2485.71
	957	3.7114e-17	4.641e-05	0.00807	0.04908	0.11319		957	3.7114e-16	0.0004641	0.08069	0.49077	1.13186			957	12.395	51.0336	113.585	185.409	248.684		957	123.95	510.336	1135.85	1854.09	2486.84
	958	3.57013e-17	4.5962e-05	0.00803	0.04896	0.11301		958	3.57013e-16	0.00045962	0.08034	0.48958	1.1301			958	12.395	51.0337	113.593	185.458	248.797		958	123.95	510.337	1135.93	1854.58	2487.97
	959	3.43423e-17	4.55182e-05	0.008	0.04884	0.11284		959	3.43423e-16	0.000455182	0.08	0.4884	1.12835			959	12.395	51.0337	113.601	185.507	248.91		959	123.95	510.337	1136.01	1855.07	2489.1
	960	3.30351e-17	4.50787e-05	0.00797	0.04872	0.11266		960	3.30351e-16	0.000450787	0.07965	0.48721	1.1266			960	12.395	51.0337	113.609	185.556	249.023		960	123.95	510.338	1136.09	1855.56	2490.23
	961	3.17776e-17	4.46435e-05	0.00793	0.0486	0.11249		961	3.17776e-16	0.000446435	0.07931	0.48603	1.12485			961	12.395	51.0338	113.617	185.605	249.135		961	123.95	510.338	1136.17	1856.05	2491.35
	962	3.0568e-17	4.42124e-05	0.0079	0.04849	0.11231		962	3.0568e-16	0.000442124	0.07897	0.48486	1.12311			962	12.395	51.0338	113.625	185.653	249.248		962	123.95	510.338	1136.25	1856.53	2492.48
	963	2.94045e-17	4.37855e-05	0.00786	0.04837	0.11214		963	2.94045e-16	0.000437855	0.07863	0.48368	1.12137			963	12.395	51.0339	113.633	185.702	249.36		963	123.95	510.339	1136.33	1857.02	2493.6
	964	2.82852e-17	4.33628e-05	0.00783	0.04825	0.11196		964	2.82852e-16	0.000433628	0.07829	0.48251	1.11963			964	12.395	51.0339	113.641	185.75	249.472		964	123.95	510.339	1136.41	1857.5	2494.72
	965	2.72085e-17	4.29441e-05	0.0078	0.04813	0.11179		965	2.72085e-16	0.000429441	0.07795	0.48134	1.11789			965	12.395	51.034	113.649	185.798	249.584		965	123.95	510.34	1136.49	1857.98	2495.84
	966	2.61728e-17	4.25295e-05	0.00776	0.04802	0.11162		966	2.61728e-16	0.000425295	0.07762	0.48018	1.11616			966	12.395	51.034	113.656	185.846	249.696		966	123.95	510.34	1136.56	1858.46	2496.96
	967	2.51766e-17	4.21189e-05	0.00773	0.0479	0.11144		967	2.51766e-16	0.000421189	0.07728	0.47901	1.11443			967	12.395	51.0341	113.664	185.894	249.807		967	123.95	510.341	1136.64	1858.94	2498.07
	968	2.42182e-17	4.17122e-05	0.0077	0.04779	0.11127		968	2.42182e-16	0.000417122	0.07695	0.47785	1.1127			968	12.395	51.0341	113.672	185.942	249.918		968	123.95	510.341	1136.72	1859.42	2499.18
	969	2.32964e-17	4.13095e-05	0.00766	0.04767	0.1111		969	2.32964e-16	0.000413095	0.07662	0.47669	1.11097			969	12.395	51.0341	113.679	185.99	250.03		969	123.95	510.341	1136.79	1859.9	2500.3
	970	2.24096e-17	4.09106e-05	0.00763	0.04755	0.11092		970	2.24096e-16	0.000409106	0.07629	0.47554	1.10925			970	12.395	51.0342	113.687	186.037	250.141		970	123.95	510.342	1136.87	1860.37	2501.41
	971	2.15566e-17	4.05156e-05	0.0076	0.04744	0.11075		971	2.15566e-16	0.000405156	0.07596	0.47439	1.10753			971	12.395	51.0342	113.695	186.085	250.251		971	123.95	510.342	1136.95	1860.85	2502.51
	972	2.0736e-17	4.01244e-05	0.00756	0.04732	0.11058		972	2.0736e-16	0.000401244	0.07563	0.47324	1.10581			972	12.395	51.0343	113.702	186.132	250.362		972	123.95	510.343	1137.02	1861.32	2503.62
	973	1.99467e-17	3.9737e-05	0.00753	0.04721	0.11041		973	1.99467e-16	0.00039737	0.07531	0.47209	1.10409			973	12.395	51.0343	113.71	186.179	250.473		973	123.95	510.343	1137.1	1861.79	2504.73
	974	1.91875e-17	3.93534e-05	0.0075	0.04709	0.11024		974	1.91875e-16	0.000393534	0.07499	0.47095	1.10238			974	12.395	51.0343	113.717	186.227	250.583		974	123.95	510.343	1137.17	1862.27	2505.83
	975	1.84571e-17	3.89734e-05	0.00747	0.04698	0.11007		975	1.84571e-16	0.000389734	0.07466	0.46981	1.10067			975	12.395	51.0344	113.725	186.274	250.693		975	123.95	510.344	1137.25	1862.74	2506.93
	976	1.77545e-17	3.85971e-05	0.00743	0.04687	0.1099		976	1.77545e-16	0.000385971	0.07434	0.46867	1.09896			976	12.395	51.0344	113.732	186.321	250.803		976	123.95	510.344	1137.32	1863.21	2508.03
	977	1.70787e-17	3.82244e-05	0.0074	0.04675	0.10973		977	1.70787e-16	0.000382244	0.07402	0.46753	1.09726			977	12.395	51.0345	113.74	186.367	250.913		977	123.95	510.345	1137.4	1863.67	2509.13
	978	1.64286e-17	3.78554e-05	0.00737	0.04664	0.10956		978	1.64286e-16	0.000378554	0.0737	0.4664	1.09556			978	12.395	51.0345	113.747	186.414	251.023		978	123.95	510.345	1137.47	1864.14	2510.23
	979	1.58033e-17	3.74899e-05	0.00734	0.04653	0.10939		979	1.58033e-16	0.000374899	0.07339	0.46527	1.09386			979	12.395	51.0345	113.754	186.461	251.132		979	123.95	510.345	1137.54	1864.61	2511.32
	980	1.52017e-17	3.71279e-05	0.00731	0.04641	0.10922		980	1.52017e-16	0.000371279	0.07307	0.46414	1.09216			980	12.395	51.0346	113.762	186.507	251.241		980	123.95	510.346	1137.62	1865.07	2512.41
	981	1.46231e-17	3.67694e-05	0.00728	0.0463	0.10905		981	1.46231e-16	0.000367694	0.07276	0.46302	1.09047			981	12.395	51.0346	113.769	186.553	251.35		981	123.95	510.346	1137.69	1865.53	2513.5
	982	1.40664e-17	3.64144e-05	0.00724	0.04619	0.10888		982	1.40664e-16	0.000364144	0.07244	0.4619	1.08878			982	12.395	51.0346	113.776	186.6	251.459		982	123.95	510.346	1137.76	1866	2514.59
	983	1.3531e-17	3.60628e-05	0.00721	0.04608	0.10871		983	1.3531e-16	0.000360628	0.07213	0.46078	1.08709			983	12.395	51.0347	113.784	186.646	251.568		983	123.95	510.347	1137.84	1866.46	2515.68
	984	1.30159e-17	3.57147e-05	0.00718	0.04597	0.10854		984	1.30159e-16	0.000357147	0.07182	0.45966	1.0854			984	12.395	51.0347	113.791	186.692	251.677		984	123.95	510.347	1137.91	1866.92	2516.77
	985	1.25205e-17	3.53698e-05	0.00715	0.04585	0.10837		985	1.25205e-16	0.000353698	0.07151	0.45855	1.08372			985	12.395	51.0348	113.798	186.738	251.785		985	123.95	510.348	1137.98	1867.38	2517.85
	986	1.20439e-17	3.50283e-05	0.00712	0.04574	0.1082		986	1.20439e-16	0.000350283	0.0712	0.45744	1.08204			986	12.395	51.0348	113.805	186.784	251.894		986	123.95	510.348	1138.05	1867.84	2518.94
	987	1.15855e-17	3.46901e-05	0.00709	0.04563	0.10804		987	1.15855e-16	0.000346901	0.0709	0.45633	1.08036			987	12.395	51.0348	113.812	186.829	252.002		987	123.95	510.348	1138.12	1868.29	2520.02
	988	1.11445e-17	3.43552e-05	0.00706	0.04552	0.10787		988	1.11445e-16	0.000343552	0.07059	0.45522	1.07868			988	12.395	51.0349	113.819	186.875	252.11		988	123.95	510.349	1138.19	1868.75	2521.1
	989	1.07203e-17	3.40235e-05	0.00703	0.04541	0.1077		989	1.07203e-16	0.000340235	0.07029	0.45412	1.07701			989	12.395	51.0349	113.826	186.92	252.217		989	123.95	510.349	1138.26	1869.2	2522.17
	990	1.03122e-17	3.3695e-05	0.007	0.0453	0.10753		990	1.03122e-16	0.00033695	0.06999	0.45302	1.07534			990	12.395	51.0349	113.833	186.966	252.325		990	123.95	510.349	1138.33	1869.66	2523.25
	991	9.91966e-18	3.33697e-05	0.00697	0.04519	0.10737		991	9.91966e-17	0.000333697	0.06969	0.45192	1.07367			991	12.395	51.035	113.84	187.011	252.433		991	123.95	510.35	1138.4	1870.11	2524.33
	992	9.54207e-18	3.30475e-05	0.00694	0.04508	0.1072		992	9.54207e-17	0.000330475	0.06939	0.45083	1.07201			992	12.395	51.035	113.847	187.056	252.54		992	123.95	510.35	1138.47	1870.56	2525.4
	993	9.17885e-18	3.27284e-05	0.00691	0.04497	0.10703		993	9.17885e-17	0.000327284	0.06909	0.44974	1.07034			993	12.395	51.035	113.854	187.101	252.647		993	123.95	510.35	1138.54	1871.01	2526.47
	994	8.82946e-18	3.24124e-05	0.00688	0.04486	0.10687		994	8.82946e-17	0.000324124	0.06879	0.44865	1.06868			994	12.395	51.0351	113.861	187.146	252.754		994	123.95	510.351	1138.61	1871.46	2527.54
	995	8.49337e-18	3.20994e-05	0.00685	0.04476	0.1067		995	8.49337e-17	0.000320994	0.06849	0.44756	1.06702			995	12.395	51.0351	113.868	187.191	252.861		995	123.95	510.351	1138.68	1871.91	2528.61
	996	8.17007e-18	3.17895e-05	0.00682	0.04465	0.10654		996	8.17007e-17	0.000317895	0.0682	0.44648	1.06537			996	12.395	51.0351	113.875	187.235	252.967		996	123.95	510.351	1138.75	1872.35	2529.67
	997	7.85908e-18	3.14826e-05	0.00679	0.04454	0.10637		997	7.85908e-17	0.000314826	0.06791	0.44539	1.06372			997	12.395	51.0352	113.882	187.28	253.074		997	123.95	510.352	1138.82	1872.8	2530.74
	998	7.55992e-18	3.11786e-05	0.00676	0.04443	0.10621		998	7.55992e-17	0.000311786	0.06761	0.44432	1.06207			998	12.395	51.0352	113.888	187.325	253.18		998	123.95	510.352	1138.88	1873.25	2531.8
	999	7.27216e-18	3.08776e-05	0.00673	0.04432	0.10604		999	7.27216e-17	0.000308776	0.06732	0.44324	1.06042			999	12.395	51.0352	113.895	187.369	253.286		999	123.95	510.352	1138.95	1873.69	2532.86
	1000	6.99535e-18	3.05795e-05	0.0067	0.04422	0.10588		1000	6.99535e-17	0.000305795	0.06703	0.44217	1.05877			1000	12.395	51.0352	113.902	187.413	253.392		1000	123.95	510.352	1139.02	1874.13	2533.92
